# Supplementary material for: Bovine milk-derived extracellular vesicles reduce oxidative stress and ferroptosis induced by Klebsiella pneumoniae in bovine mammary epithelial cells
Source: J Anim Sci Biotechnol. 2025 Feb 14;16:24. doi: 10.1186/s40104-025-01151-7 (PMC11827381; doi:10.1186/s40104-025-01151-7)
Supplement: Supplementary file 1 — Additional file 1: Table S1. Analysis of miRNAs in CM-EVs vs. C-EVs based on volcano maps. [file 40104_2025_1151_MOESM1_ESM.xlsx]

## Sheet: Sheet1
miRNA	precursor	Alias	Length	baseMean	log2FoldChange	pvalue	padj
bta-let-7a-3p	bta-let-7a-1	MIMAT0004330	21	13.3651	0.0738826	0.940778	0.958831
bta-let-7a-5p	bta-let-7a-1	MIMAT0003844	22	1.44826e+06	-1.95224	2.85257e-06	2.4542e-05
bta-let-7a-5p	bta-let-7a-2	MIMAT0003844	22	1.44786e+06	-1.95202	2.87522e-06	2.4542e-05
bta-let-7a-3p	bta-let-7a-3	MIMAT0004330	21	13.3651	0.0738826	0.940778	0.958831
bta-let-7a-5p	bta-let-7a-3	MIMAT0003844	22	1.44814e+06	-1.95266	2.85119e-06	2.4542e-05
bta-let-7b	bta-let-7b	MIMAT0004331	22	1.11078e+06	-1.98385	9.87635e-08	1.07293e-06
bta-let-7c	bta-let-7c	MIMAT0004332	22	168252	-2.19348	4.79332e-07	4.87491e-06
bta-let-7d	bta-let-7d	MIMAT0003810	22	25818.3	-1.71941	5.45887e-06	4.20861e-05
bta-let-7e	bta-let-7e	MIMAT0004333	21	18511.4	-2.48094	4.42214e-09	7.82882e-08
bta-let-7f	bta-let-7f-1	MIMAT0003519	22	404193	-1.65792	1.24037e-05	8.23465e-05
bta-let-7f	bta-let-7f-2	MIMAT0003519	22	411692	-1.65841	1.09085e-05	7.44893e-05
bta-let-7g	bta-let-7g	MIMAT0003838	22	170206	-1.151	0.00236965	0.0085165
bta-let-7i	bta-let-7i	MIMAT0003851	22	39497.8	-0.877351	0.0119094	0.0332906
bta-miR-1	bta-mir-1-1	MIMAT0009214	22	6.08475	1.22731	0.3125	0.441938
bta-miR-1	bta-mir-1-2	MIMAT0009214	22	6.08475	1.22731	0.3125	0.441938
bta-miR-100	bta-mir-100	MIMAT0009215	22	6.58863	-1.39388	0.176073	0.287245
bta-miR-101	bta-mir-101-1	MIMAT0003520	21	11.4995	-2.44538	0.00921904	0.0271483
bta-miR-101	bta-mir-101-2	MIMAT0003520	21	13.0023	-2.58388	0.00436704	0.0154626
bta-miR-10162-5p	bta-mir-10162	MIMAT0040909	23	5.17548	0.854475	0.495422	0.623189
bta-miR-10164-3p	bta-mir-10164	MIMAT0040911	23	1.73206	-2.20773	0.337461	0.465828
bta-miR-10167-3p	bta-mir-10167	MIMAT0040914	21	8.39504	-6.11334	4.0923e-05	0.000235677
bta-miR-10171-3p	bta-mir-10171	MIMAT0040919	22	0.106272	0.456808	0.910863	NA
bta-miR-10172-3p	bta-mir-10172	MIMAT0040921	22	0.315118	3.23921	0.420415	NA
bta-miR-10173-5p	bta-mir-10173	MIMAT0040922	22	0.588732	2.58256	0.489642	NA
bta-miR-10174-3p	bta-mir-10174	MIMAT0040928	24	1378.57	-0.466914	0.255267	0.380439
bta-miR-23b-3p	bta-mir-10174	NA	NA	1378.57	-0.466914	0.255267	0.380439
bta-miR-10175-5p	bta-mir-10175	MIMAT0040929	20	1.83527	0.950589	0.636845	0.747941
bta-miR-10176-5p	bta-mir-10176	MIMAT0040931	21	4.4333	6.58084	0.000327158	0.00151827
bta-miR-10179-5p	bta-mir-10179	MIMAT0040937	22	16.472	-1.46029	0.108125	0.191073
bta-miR-10180-3p	bta-mir-10180	MIMAT0040938	20	2.04941	-3.41752	0.0726354	0.139006
bta-miR-10181-5p	bta-mir-10181	MIMAT0040939	21	1.17196	-2.05036	0.45081	0.579266
bta-miR-10182-3p	bta-mir-10182	MIMAT0040941	22	0.345612	3.29062	0.412836	NA
bta-miR-10182-5p	bta-mir-10182	MIMAT0040940	24	1.01185	-0.961108	0.689612	0.7886
bta-miR-10183-5p	bta-mir-10183	MIMAT0040942	22	0.14142	-0.296202	0.941678	NA
bta-miR-10225a	bta-mir-10225a	MIMAT0041126	21	0.417412	2.32886	0.562207	NA
bta-miR-103	bta-mir-103-1	MIMAT0003521	23	5299.48	-0.314585	0.377693	0.504295
bta-miR-103	bta-mir-103-2	MIMAT0003521	23	5301.06	-0.314716	0.377501	0.504295
bta-miR-106a	bta-mir-106a	MIMAT0003784	22	3.16341	-4.54541	0.0121911	0.033818
bta-miR-106b	bta-mir-106b	MIMAT0009218	21	57.4195	-1.04578	0.0361966	0.0818314
bta-miR-107	bta-mir-107	MIMAT0003785	22	969.519	1.56123	9.11176e-06	6.40503e-05
bta-miR-10a	bta-mir-10a	MIMAT0003786	23	72.8381	5.03166	1.9934e-16	1.90569e-14
bta-miR-10b	bta-mir-10b	MIMAT0003839	23	2.34337	4.99371	0.0227725	0.0601396
bta-miR-11971	bta-mir-11971	MIMAT0046336	20	333.431	2.70187	4.23998e-06	3.32247e-05
bta-miR-11972	bta-mir-11972	MIMAT0046341	21	2.28051	0.669255	0.727126	0.812071
bta-miR-11973	bta-mir-11973	MIMAT0046349	22	22.7677	0.724338	0.346711	0.47216
bta-miR-11974	bta-mir-11974	MIMAT0046353	24	0.14251	-0.303684	0.940201	NA
bta-miR-11975	bta-mir-11975	MIMAT0046354	20	20.8151	1.11631	0.141882	0.238801
bta-miR-11975	bta-mir-11976-1	MIMAT0046354	20	76.8468	-0.0654161	0.921246	0.947001
bta-miR-11976	bta-mir-11976-1	MIMAT0046357	21	76.8468	-0.0654161	0.921246	0.947001
bta-miR-11975	bta-mir-11976-2	MIMAT0046354	20	76.8468	-0.0654161	0.921246	0.947001
bta-miR-11976	bta-mir-11976-2	MIMAT0046357	21	76.8468	-0.0654161	0.921246	0.947001
bta-miR-11977	bta-mir-11977	MIMAT0046359	20	3.31484	2.527	0.0651637	0.130727
bta-miR-11978	bta-mir-11978	MIMAT0046364	22	1.24334	-0.518469	0.85422	0.897401
bta-miR-11980	bta-mir-11980	MIMAT0046368	20	1845.28	5.45811	3.49934e-13	1.85854e-11
bta-miR-11981	bta-mir-11981	MIMAT0046370	23	54.1117	0.888681	NA	NA
bta-miR-11982	bta-mir-11982	MIMAT0046372	23	0.492919	0.163818	0.966841	NA
bta-miR-11984	bta-mir-11984	MIMAT0046378	23	2.83114	-3.99339	0.0362934	0.0818314
bta-miR-11985	bta-mir-11985	MIMAT0046381	20	0.56072	0	1	NA
bta-miR-11986	bta-mir-11986	MIMAT0046385	21	0.650947	-0.731153	0.84331	NA
bta-miR-11986b	bta-mir-11986b	MIMAT0046621	22	627.528	-1.82786	8.71536e-05	0.000462882
bta-miR-11986c	bta-mir-11986c	MIMAT0046638	22	0.522451	2.62314	0.495031	NA
bta-miR-11987	bta-mir-11987	MIMAT0046387	21	210.596	5.82463	2.07367e-15	1.65203e-13
bta-miR-11988	bta-mir-11988	MIMAT0046393	22	3.81427	4.24069	0.0162532	0.0438928
bta-miR-11989	bta-mir-11989	MIMAT0046628	23	1.80628	-3.17308	0.152045	0.253231
bta-miR-11990	bta-mir-11990	MIMAT0046629	23	0.196405	0.456794	0.910866	NA
bta-miR-11991	bta-mir-11991	MIMAT0046631	21	4.40439	2.03369	0.124692	0.21363
bta-miR-11992	bta-mir-11992	MIMAT0046632	24	1.58959	-3.12382	0.187451	0.301689
bta-miR-11993	bta-mir-11993	MIMAT0046634	22	2.58238	-3.89133	0.0352134	0.0801523
bta-miR-11994	bta-mir-11994	MIMAT0046647	22	4.54127	-4.79621	0.00517934	0.01794
bta-miR-11996	bta-mir-11996	MIMAT0046649	22	0.2154	-0.862186	0.829604	NA
bta-miR-11998	bta-mir-11998	MIMAT0046654	22	0.43742	0	1	NA
bta-miR-12001	bta-mir-12001	MIMAT0046660	22	0.548866	-1.83231	0.643404	NA
bta-miR-12002a	bta-mir-12002a	MIMAT0046661	21	0.844992	-0.869483	0.799157	NA
bta-miR-12005	bta-mir-12005-1	MIMAT0046666	22	12.1342	-2.896	0.00931448	0.0271483
bta-miR-12005	bta-mir-12005-2	MIMAT0046666	22	12.1342	-2.896	0.00931448	0.0271483
bta-miR-12007	bta-mir-12007	MIMAT0046668	22	1.96478	-1.84441	0.422466	0.550242
bta-miR-12010	bta-mir-12010	MIMAT0046678	23	2.81451	0.434595	0.77617	0.852894
bta-miR-12012	bta-mir-12012	MIMAT0046680	21	0.501785	-0.849005	0.832207	NA
bta-miR-12014	bta-mir-12014	MIMAT0046689	22	0.0623023	0	1	NA
bta-miR-12024	bta-mir-12024	MIMAT0046717	20	0.0707102	0.456808	0.910863	NA
bta-miR-12025	bta-mir-12025	MIMAT0046718	22	0.920647	3.79953	0.24568	0.37163
bta-miR-12027	bta-mir-12027	MIMAT0046720	22	0.882999	4.2271	0.244654	NA
bta-miR-12030	bta-mir-12030	MIMAT0046723	19	8.86502	-4.12242	0.005373	0.0184769
bta-miR-12033	bta-mir-12033	MIMAT0046726	23	0.709118	-1.27669	0.689592	NA
bta-miR-12034	bta-mir-12034	MIMAT0046727	19	105.859	4.1164	9.31972e-08	1.06067e-06
bta-miR-12037	bta-mir-12037	MIMAT0046732	20	0.14251	-0.303684	0.940201	NA
bta-miR-12038	bta-mir-12038	MIMAT0046733	22	0.319672	-0.862193	0.829602	NA
bta-miR-12043	bta-mir-12043	MIMAT0046740	20	0.288564	0	1	NA
bta-miR-12046	bta-mir-12046	MIMAT0046748	20	0.0718001	0.456808	0.910863	NA
bta-miR-12048	bta-mir-12048	MIMAT0046751	23	3.53305	-4.45456	0.0104489	0.0297295
bta-miR-12050	bta-mir-12050	MIMAT0046753	23	0.786623	1.99574	0.562874	NA
bta-miR-12053	bta-mir-12053	MIMAT0046760	22	0.186907	0	1	NA
bta-miR-12056	bta-mir-12056	MIMAT0046763	21	0.2154	-0.862186	0.829604	NA
bta-miR-12057	bta-mir-12057	MIMAT0046764	21	15.9023	2.63781	0.00707513	0.0215408
bta-miR-12058	bta-mir-12058	MIMAT0046765	21	0.134443	0	1	NA
bta-miR-12059	bta-mir-12059	MIMAT0046766	21	0.0623023	0	1	NA
bta-miR-12060	bta-mir-12060	MIMAT0046767	21	10.5221	6.91881	3.17001e-06	2.65836e-05
bta-miR-12061	bta-mir-12061	MIMAT0046768	21	7.59833	-1.42483	0.26984	0.393243
bta-miR-12064	bta-mir-12064	MIMAT0046771	21	1.93706	-2.88377	0.128139	0.217974
bta-miR-122	bta-mir-122	MIMAT0003849	22	23.6941	0.767502	0.413832	0.540469
bta-miR-1224	bta-mir-1224	MIMAT0009944	21	1.39337	3.58502	0.101915	0.18523
bta-miR-1246	bta-mir-1246	MIMAT0024567	19	44870.6	5.11175	7.08113e-13	3.07707e-11
bta-miR-1247-5p	bta-mir-1247	MIMAT0025549	22	0.172806	2.58766	0.523223	NA
bta-miR-1249	bta-mir-1249	MIMAT0009976	22	1.13576	4.548	0.246865	0.372245
bta-miR-125a	bta-mir-125a	MIMAT0003538	23	1124.34	-2.70577	6.02313e-08	7.3822e-07
bta-miR-125b	bta-mir-125b-1	MIMAT0003539	22	1484.44	-2.3316	2.00874e-05	0.000124698
bta-miR-125b	bta-mir-125b-2	MIMAT0003539	22	1482.73	-2.33168	1.97512e-05	0.000124225
bta-miR-126-3p	bta-mir-126	MIMAT0003540	21	53.8777	-1.21293	0.0777	0.145115
bta-miR-126-5p	bta-mir-126	MIMAT0004328	21	7.59225	0.207565	0.868616	0.906547
bta-miR-1260b	bta-mir-1260b	MIMAT0024568	18	90.075	-0.707672	0.211576	0.328503
bta-miR-127	bta-mir-127	MIMAT0003787	22	16.2581	-0.733363	0.476171	0.605345
bta-miR-1271	bta-mir-1271	MIMAT0009975	22	0.959307	-2.98906	0.397463	0.523382
bta-miR-1277	bta-mir-1277	MIMAT0024569	22	0.166574	0	1	NA
bta-miR-128	bta-mir-128-1	MIMAT0003541	21	184.438	0.191677	0.695802	0.791889
bta-miR-128	bta-mir-128-2	MIMAT0003541	21	160.376	0.542742	0.269547	0.393243
bta-miR-1287	bta-mir-1287	MIMAT0009971	22	0.86403	4.30923	0.279723	NA
bta-miR-129	bta-mir-129-1	MIMAT0009220	22	6.9709	1.43261	0.257871	0.380439
bta-miR-129-5p	bta-mir-129-1	MIMAT0009221	22	6.9709	1.43261	0.257871	0.380439
bta-miR-129	bta-mir-129-2	MIMAT0009220	22	6.9709	1.43261	0.257871	0.380439
bta-miR-129-5p	bta-mir-129-2	MIMAT0009221	22	6.9709	1.43261	0.257871	0.380439
bta-miR-1296	bta-mir-1296	MIMAT0009964	22	4.82057	-3.04816	0.0729265	0.139006
bta-miR-1301	bta-mir-1301	MIMAT0009958	24	0.590218	2.76574	0.489634	NA
bta-miR-1306	bta-mir-1306	MIMAT0009974	21	45.3377	-1.30788	0.0386803	0.0859962
bta-miR-1307	bta-mir-1307	MIMAT0009969	22	405.581	-0.705941	0.0562425	0.117912
bta-miR-130a	bta-mir-130a	MIMAT0009223	22	142.303	-2.70922	3.38061e-10	8.9774e-09
bta-miR-130b	bta-mir-130b	MIMAT0009224	22	1692.42	3.30528	6.09487e-13	2.91335e-11
bta-miR-132	bta-mir-132	MIMAT0003812	22	4.16445	3.00952	0.0400618	0.0870797
bta-miR-1343-3p	bta-mir-1343	MIMAT0011840	20	7.21256	-2.62865	0.0284166	0.0714902
bta-miR-1343-5p	bta-mir-1343	MIMAT0011839	22	5.61188	-0.238288	0.810034	0.868498
bta-miR-135a	bta-mir-135a-1	MIMAT0009228	23	5.67793	3.53389	0.0113246	0.031842
bta-miR-135a	bta-mir-135a-2	MIMAT0009228	23	5.67793	3.53389	0.0113246	0.031842
bta-miR-138	bta-mir-138-1	MIMAT0003813	23	8.1188	2.88433	0.0318963	0.075809
bta-miR-138	bta-mir-138-2	MIMAT0003813	23	5.15735	2.00612	0.114521	0.199784
bta-miR-1388-3p	bta-mir-1388	MIMAT0013591	22	2.06721	0.478991	0.776084	0.852894
bta-miR-1388-5p	bta-mir-1388	MIMAT0013590	21	0.072141	0	1	NA
bta-miR-139	bta-mir-139	MIMAT0003788	23	34.6177	-2.1059	0.000485089	0.00212727
bta-miR-140	bta-mir-140	MIMAT0003789	22	85.4061	0.040445	0.937528	0.958831
bta-miR-141	bta-mir-141	MIMAT0009232	22	10102.9	-0.400218	0.234937	0.357643
bta-miR-142-3p	bta-mir-142	MIMAT0003791	22	72.9957	3.49609	5.94111e-06	4.5077e-05
bta-miR-142-5p	bta-mir-142	MIMAT0003790	20	269.763	5.00013	2.56551e-15	1.75188e-13
bta-miR-143	bta-mir-143	MIMAT0009233	22	174.804	-0.396572	0.474486	0.604811
bta-miR-145	bta-mir-145	MIMAT0003542	23	1.29047	1.07092	0.703436	0.7949
bta-miR-1468	bta-mir-1468	MIMAT0013592	22	2.21172	-3.37255	0.0866523	0.160542
bta-miR-146a	bta-mir-146a	MIMAT0009236	24	7.02008	3.8393	0.00175834	0.00667052
bta-miR-146b	bta-mir-146b	MIMAT0009235	24	106.096	0.983441	0.0366481	0.0822431
bta-miR-147	bta-mir-147	MIMAT0009237	22	139.928	3.49807	3.89195e-12	1.43104e-10
bta-miR-148a	bta-mir-148a	MIMAT0003522	22	244.539	0.136989	0.729332	0.812635
bta-miR-148b	bta-mir-148b	MIMAT0003814	22	13.3423	-2.00804	0.0569532	0.118526
bta-miR-149-5p	bta-mir-149	MIMAT0024570	23	52.4153	-0.960931	0.039805	0.0870797
bta-miR-150	bta-mir-150	MIMAT0003845	23	53.2482	2.164	0.00776136	0.0231871
bta-miR-151-3p	bta-mir-151	MIMAT0003524	21	1183.87	-1.91284	3.14434e-05	0.000185555
bta-miR-151-5p	bta-mir-151	MIMAT0003523	21	50882.1	-1.61147	7.44152e-05	0.00040421
bta-miR-152	bta-mir-152	MIMAT0009238	22	4.82283	-1.52778	0.302207	0.4325
bta-miR-154b	bta-mir-154b	MIMAT0025547	23	0.277703	-0.862193	0.829602	NA
bta-miR-154c	bta-mir-154c	MIMAT0025542	22	0.216423	0	1	NA
bta-miR-155	bta-mir-155	MIMAT0009241	23	1340.87	-1.74836	5.25563e-05	0.000288758
bta-miR-15a	bta-mir-15a	MIMAT0004334	21	251.989	2.30348	7.84256e-06	5.7673e-05
bta-miR-15b	bta-mir-15b	MIMAT0003792	22	716.196	-0.129651	0.794615	0.865207
bta-miR-16a	bta-mir-16a	MIMAT0009242	22	126569	-0.823605	0.00468121	0.0164531
bta-miR-16b	bta-mir-16b	MIMAT0003525	21	12871.3	-0.567946	0.0552205	0.116794
bta-miR-17-3p	bta-mir-17	MIMAT0003816	20	72.3199	-1.6917	0.000259783	0.00124176
bta-miR-17-5p	bta-mir-17	MIMAT0003815	24	149.653	-2.60132	1.87543e-09	4.26884e-08
bta-miR-1814c	bta-mir-1814c	MIMAT0011984	20	0.072141	0	1	NA
bta-miR-181a	bta-mir-181a-1	MIMAT0003543	24	1296.81	-2.60646	4.2294e-09	7.79428e-08
bta-miR-181a	bta-mir-181a-2	MIMAT0003543	24	1296.88	-2.60647	4.23957e-09	7.79428e-08
bta-miR-181b	bta-mir-181b-1	MIMAT0003793	24	398.167	-1.69041	0.00029069	0.00136225
bta-miR-181b	bta-mir-181b-2	MIMAT0003793	24	424.448	-1.69354	0.000191157	0.000951802
bta-miR-181c	bta-mir-181c	MIMAT0003817	24	9.92244	-1.56109	0.171024	0.280926
bta-miR-181d	bta-mir-181d	MIMAT0009243	23	7.27774	-2.63199	0.0329543	0.0772164
bta-miR-182	bta-mir-182	MIMAT0009244	24	740.172	-2.32959	8.20131e-07	8.00046e-06
bta-miR-183	bta-mir-183	MIMAT0009245	23	106.683	-1.40164	0.0192431	0.0513866
bta-miR-1839	bta-mir-1839	MIMAT0009968	24	410.15	0.158417	0.702213	0.7949
bta-miR-184	bta-mir-184	MIMAT0009246	22	28.1297	0.423241	0.68694	0.7886
bta-miR-1842	bta-mir-1842	MIMAT0036969	21	10.0166	1.35295	0.146274	0.245329
bta-miR-185	bta-mir-185	MIMAT0009247	22	2364.42	-0.126797	0.670892	0.776753
bta-miR-186	bta-mir-186	MIMAT0003818	22	1033.6	-0.304279	0.352577	0.478784
bta-miR-187	bta-mir-187	MIMAT0009248	22	6.26072	1.55587	0.292398	0.420982
bta-miR-188	bta-mir-188	MIMAT0009249	22	5.51033	0.500396	0.671128	0.776753
bta-miR-18a	bta-mir-18a	MIMAT0003526	22	25.7065	-1.90804	0.00516584	0.01794
bta-miR-18b	bta-mir-18b	MIMAT0003517	22	2.14625	-1.19361	0.51429	0.63814
bta-miR-190a	bta-mir-190a	MIMAT0009251	22	9.49476	-2.54467	0.0341412	0.0784071
bta-miR-190b	bta-mir-190b	MIMAT0009252	21	1.34599	-2.06884	0.443766	0.571753
bta-miR-191	bta-mir-191	MIMAT0003819	23	66572.5	-1.28754	0.000378269	0.00173858
bta-miR-191b	bta-mir-191b	MIMAT0046738	22	4.2355	0.326287	0.859595	0.901067
bta-miR-192	bta-mir-192	MIMAT0003820	23	14.8786	-0.922377	0.19326	0.307178
bta-miR-193a-3p	bta-mir-193a	MIMAT0003795	22	0.780065	0.456787	0.896951	NA
bta-miR-193a-5p	bta-mir-193a	MIMAT0003794	22	2834	-0.124537	0.846355	0.891096
bta-miR-193b	bta-mir-193b	MIMAT0009253	24	0.2872	-1.27287	0.749223	NA
bta-miR-194	bta-mir-194-1	MIMAT0009254	22	24.5046	-0.0432323	0.943333	0.95939
bta-miR-194	bta-mir-194-2	MIMAT0009254	22	25.0864	0.149983	0.802302	0.866234
bta-miR-1949	bta-mir-1949	MIMAT0046755	23	1.65475	1.28687	0.581233	0.69686
bta-miR-194b	bta-mir-194b	MIMAT0046730	20	1.44227	-2.27472	0.386555	0.510424
bta-miR-194b-3p	bta-mir-194b	MIMAT0040934	23	1.44227	-2.27472	0.386555	0.510424
bta-miR-194b	bta-mir-194b-2	MIMAT0046730	20	0.0623023	0	1	NA
bta-miR-195	bta-mir-195	MIMAT0004335	22	11.4302	-3.53138	0.000533161	0.00231683
bta-miR-196a	bta-mir-196a-1	MIMAT0009255	22	1186.08	-0.231889	0.843671	0.891096
bta-miR-196a	bta-mir-196a-2	MIMAT0009255	22	1588.17	-0.309798	0.792288	0.865207
bta-miR-196b	bta-mir-196b	MIMAT0009256	23	3.39967	0.07222	0.96072	0.970876
bta-miR-197	bta-mir-197	MIMAT0009257	22	7.95583	-0.539668	0.606983	0.723536
bta-miR-199a-3p	bta-mir-199a-1	MIMAT0003746	22	0.518418	3.7275	0.351779	NA
bta-miR-199c	bta-mir-199a-1	MIMAT0011871	20	0.518418	3.7275	0.351779	NA
bta-miR-199a-3p	bta-mir-199a-2	MIMAT0003746	22	0.518418	3.7275	0.351779	NA
bta-miR-199c	bta-mir-199a-2	MIMAT0011871	20	0.518418	3.7275	0.351779	NA
bta-miR-199a-3p	bta-mir-199b	MIMAT0003746	22	0.518418	3.7275	0.351779	NA
bta-miR-199c	bta-mir-199b	MIMAT0011871	20	0.518418	3.7275	0.351779	NA
bta-miR-199c	bta-mir-199c	MIMAT0011871	20	0.172806	2.58766	0.523223	NA
bta-miR-19a	bta-mir-19a	MIMAT0004336	23	3.37776	-1.38341	0.439512	0.569341
bta-miR-19b	bta-mir-19b	MIMAT0004337	23	23.0912	-2.90954	0.000118213	0.000601125
bta-miR-19b	bta-mir-19b-2	MIMAT0004337	23	23.3594	-2.92369	0.000102347	0.00053176
bta-miR-200a	bta-mir-200a	MIMAT0003822	23	2069.55	-0.557375	0.102856	0.186231
bta-miR-200b	bta-mir-200b	MIMAT0003842	21	1743.47	-1.26305	0.000737191	0.00309103
bta-miR-200c	bta-mir-200c	MIMAT0003823	23	36501.5	-1.56937	0.00180633	0.00679863
bta-miR-204	bta-mir-204	MIMAT0004338	22	0.21213	-0.842346	0.833522	NA
bta-miR-205	bta-mir-205	MIMAT0003545	22	16.0346	2.41545	0.0400785	0.0870797
bta-miR-206	bta-mir-206	MIMAT0009260	22	0.637634	-2.39309	0.543755	NA
bta-miR-20a	bta-mir-20a	MIMAT0003527	23	590.483	-2.8475	7.48085e-11	2.10344e-09
bta-miR-20b	bta-mir-20b	MIMAT0003796	22	65.3906	-2.84903	7.7065e-05	0.000413899
bta-miR-21-3p	bta-mir-21	MIMAT0003745	22	37.4006	4.17061	9.21796e-07	8.81237e-06
bta-miR-21-5p	bta-mir-21	MIMAT0003528	24	5148.7	1.75123	8.27793e-06	5.99523e-05
bta-miR-210	bta-mir-210	MIMAT0003824	23	170.476	-0.739689	0.124397	0.21363
bta-miR-211	bta-mir-211	MIMAT0009263	21	0.601658	-2.32015	0.556284	NA
bta-miR-215	bta-mir-215	MIMAT0003797	22	0.682719	-1.05049	0.775937	NA
bta-miR-219	bta-mir-219-2	NA	NA	3.19744	2.30673	0.188333	0.302091
bta-miR-22-3p	bta-mir-22	MIMAT0012536	21	458.491	1.78747	1.9162e-05	0.000123776
bta-miR-22-5p	bta-mir-22	MIMAT0003826	22	34.227	2.48123	0.000473454	0.00209547
bta-miR-221	bta-mir-221	MIMAT0003529	22	1141.92	7.72296	1.16844e-35	5.58514e-33
bta-miR-222	bta-mir-222	MIMAT0003530	21	18.2546	5.72962	6.44556e-08	7.70244e-07
bta-miR-223	bta-mir-223	MIMAT0009270	22	985.62	5.06546	8.87577e-14	5.30327e-12
bta-miR-224	bta-mir-224	MIMAT0009271	23	26.3741	-3.55968	1.2157e-05	8.18454e-05
bta-miR-2284a	bta-mir-2284a	MIMAT0011906	20	4.40466	1.01796	0.454416	0.582335
bta-miR-2284aa	bta-mir-2284aa-1	MIMAT0025560	21	20.4663	2.86502	0.000427181	0.00192635
bta-miR-2284aa	bta-mir-2284aa-2	MIMAT0025560	21	20.7944	2.57237	0.000743874	0.00309193
bta-miR-2284aa	bta-mir-2284aa-3	MIMAT0025560	21	28.2778	1.57434	0.0291286	0.0725498
bta-miR-2284aa	bta-mir-2284aa-4	MIMAT0025560	21	28.3008	1.57761	0.0372876	0.0832872
bta-miR-2284ab	bta-mir-2284ab	MIMAT0030437	21	2230.02	2.85789	1.95613e-06	1.78935e-05
bta-miR-2285by	bta-mir-2284ab	MIMAT0046645	22	2230.02	2.85789	1.95613e-06	1.78935e-05
bta-miR-2284ac	bta-mir-2284ac	MIMAT0030447	22	0.531362	-2.12708	0.590094	NA
bta-miR-2284b	bta-mir-2284b	MIMAT0011983	21	16.8888	-0.0114454	0.987464	0.991613
bta-miR-2284c	bta-mir-2284c	MIMAT0011926	20	0.638508	-1.05013	0.714102	NA
bta-miR-2284d	bta-mir-2284d	MIMAT0011836	22	2.44342	3.58797	0.0392914	0.0865498
bta-miR-2284e	bta-mir-2284f	MIMAT0012080	20	0.282841	-1.25253	0.753162	NA
bta-miR-2284f	bta-mir-2284f	MIMAT0011905	20	1.18989	-2.43471	0.323869	0.452659
bta-miR-2284g	bta-mir-2284g	MIMAT0011847	20	0.585859	-1.6998	0.608805	NA
bta-miR-2284h-5p	bta-mir-2284h	MIMAT0012019	21	5.71973	3.76077	0.00970835	0.0281248
bta-miR-2284i	bta-mir-2284i	MIMAT0011792	21	8.71323	7.58938	9.76341e-06	6.76364e-05
bta-miR-2284j	bta-mir-2284j	MIMAT0011827	20	37.9277	0.736676	0.174351	0.28541
bta-miR-2284k	bta-mir-2284k	MIMAT0011907	21	27.9049	0.381504	0.480212	0.607252
bta-miR-2284l	bta-mir-2284l	MIMAT0011824	20	0.334683	2.83491	0.482782	NA
bta-miR-2284m	bta-mir-2284m	MIMAT0011976	20	33.4796	2.84219	3.30806e-06	2.72109e-05
bta-miR-2284n	bta-mir-2284n	MIMAT0011846	21	0.105039	2.28002	0.574794	NA
bta-miR-2284o	bta-mir-2284o	MIMAT0012068	20	2.44377	1.99613	0.182514	0.295735
bta-miR-2284p	bta-mir-2284p	MIMAT0011885	21	9.52305	2.06938	0.020087	0.0533423
bta-miR-2284r	bta-mir-2284r	MIMAT0012010	23	0.124605	0	1	NA
bta-miR-2284u	bta-mir-2284u	MIMAT0011895	21	2.74238	0.122414	0.938964	0.958831
bta-miR-2284v	bta-mir-2284v	MIMAT0011937	20	15.7645	1.2108	0.127438	0.217555
bta-miR-2284w	bta-mir-2284w	MIMAT0017393	21	433.608	5.96145	9.33482e-17	1.11551e-14
bta-miR-2284x	bta-mir-2284x	MIMAT0017395	21	13789.2	0.35682	0.212253	0.328503
bta-miR-2284y	bta-mir-2284x	MIMAT0024579	21	13787.1	0.356669	0.212359	0.328503
bta-miR-2285av	bta-mir-2284x	MIMAT0046347	20	13787.1	0.356669	0.212359	0.328503
bta-miR-2284y	bta-mir-2284y-1	MIMAT0024579	21	157.548	0.770028	0.0241964	0.0615207
bta-miR-2285av	bta-mir-2284y-1	MIMAT0046347	20	157.548	0.770028	0.0241964	0.0615207
bta-miR-2284y	bta-mir-2284y-2	MIMAT0024579	21	158.592	0.737618	0.0320364	0.075809
bta-miR-2285av	bta-mir-2284y-2	MIMAT0046347	20	158.592	0.737618	0.0320364	0.075809
bta-miR-2284y	bta-mir-2284y-3	MIMAT0024579	21	162.69	0.616745	0.0729928	0.139006
bta-miR-2285av	bta-mir-2284y-3	MIMAT0046347	20	162.69	0.616745	0.0729928	0.139006
bta-miR-2284h-5p	bta-mir-2284y-4	MIMAT0012019	21	152.481	0.740187	0.0294528	0.0725498
bta-miR-2284y	bta-mir-2284y-4	MIMAT0024579	21	152.481	0.740187	0.0294528	0.0725498
bta-miR-2285av	bta-mir-2284y-4	MIMAT0046347	20	152.481	0.740187	0.0294528	0.0725498
bta-miR-2284y	bta-mir-2284y-5	MIMAT0024579	21	158.592	0.737618	0.0320364	0.075809
bta-miR-2285av	bta-mir-2284y-5	MIMAT0046347	20	158.592	0.737618	0.0320364	0.075809
bta-miR-2284y	bta-mir-2284y-6	MIMAT0024579	21	157.477	0.772613	0.0238855	0.0615207
bta-miR-2285av	bta-mir-2284y-6	MIMAT0046347	20	157.477	0.772613	0.0238855	0.0615207
bta-miR-2284y	bta-mir-2284y-7	MIMAT0024579	21	157.548	0.770028	0.0241964	0.0615207
bta-miR-2285av	bta-mir-2284y-7	MIMAT0046347	20	157.548	0.770028	0.0241964	0.0615207
bta-miR-2284aa	bta-mir-2284z-1	MIMAT0025560	21	25.5836	1.54704	0.00583503	0.0192355
bta-miR-2284z	bta-mir-2284z-1	MIMAT0025559	22	25.5836	1.54704	0.00583503	0.0192355
bta-miR-2284aa	bta-mir-2284z-2	MIMAT0025560	21	25.5836	1.54704	0.00583503	0.0192355
bta-miR-2284z	bta-mir-2284z-2	MIMAT0025559	22	25.5836	1.54704	0.00583503	0.0192355
bta-miR-2284aa	bta-mir-2284z-3	MIMAT0025560	21	25.4881	1.51647	0.0069695	0.021493
bta-miR-2284z	bta-mir-2284z-3	MIMAT0025559	22	25.4881	1.51647	0.0069695	0.021493
bta-miR-2284aa	bta-mir-2284z-4	MIMAT0025560	21	25.5836	1.54704	0.00583503	0.0192355
bta-miR-2284z	bta-mir-2284z-4	MIMAT0025559	22	25.5836	1.54704	0.00583503	0.0192355
bta-miR-2284aa	bta-mir-2284z-5	MIMAT0025560	21	25.0699	1.58298	0.00638053	0.0203326
bta-miR-2284z	bta-mir-2284z-5	MIMAT0025559	22	25.0699	1.58298	0.00638053	0.0203326
bta-miR-2284aa	bta-mir-2284z-6	MIMAT0025560	21	25.4881	1.51647	0.0069695	0.021493
bta-miR-2284z	bta-mir-2284z-6	MIMAT0025559	22	25.4881	1.51647	0.0069695	0.021493
bta-miR-2284aa	bta-mir-2284z-7	MIMAT0025560	21	25.4163	1.53627	0.00612343	0.019777
bta-miR-2284z	bta-mir-2284z-7	MIMAT0025559	22	25.4163	1.53627	0.00612343	0.019777
bta-miR-2285aa	bta-mir-2285aa	MIMAT0030435	23	4.75656	-0.739827	0.530017	0.651166
bta-miR-2285ac	bta-mir-2285ac	MIMAT0030440	22	0.989329	-2.49182	0.438656	0.569341
bta-miR-2285ad	bta-mir-2285ad	MIMAT0030446	22	0.373814	0	1	NA
bta-miR-2285af	bta-mir-2285af-1	MIMAT0031057	21	0.317492	-0.848992	0.832209	NA
bta-miR-2285af	bta-mir-2285af-2	MIMAT0031057	21	0.484066	-0.8544	0.810986	NA
bta-miR-2285ah-5p	bta-mir-2285ah	MIMAT0040945	22	0.287882	-0.311141	0.938729	NA
bta-miR-2284ac	bta-mir-2285ai	MIMAT0030447	22	0.531362	-2.12708	0.590094	NA
bta-miR-2285ai-5p	bta-mir-2285ai	NA	NA	0.531362	-2.12708	0.590094	NA
bta-miR-2285aj-5p	bta-mir-2285aj	MIMAT0040947	22	91.8201	1.22746	0.0072668	0.0219844
bta-miR-2285ak-5p	bta-mir-2285ak	MIMAT0040948	22	6.82712	3.04967	0.00813556	0.024154
bta-miR-2285ad	bta-mir-2285al	MIMAT0030446	22	0.373814	0	1	NA
bta-miR-2285al-5p	bta-mir-2285al	MIMAT0040949	21	1.68604	2.00487	0.306104	0.436769
bta-miR-2285am-5p	bta-mir-2285am	MIMAT0040950	21	7.54147	2.142	0.0455425	0.0980601
bta-miR-2285dc	bta-mir-2285am	MIMAT0046710	22	7.54147	2.142	0.0455425	0.0980601
bta-miR-2285f	bta-mir-2285am	MIMAT0024581	22	0.373814	0	1	NA
bta-miR-2285au	bta-mir-2285ao-1	MIMAT0046346	22	39.0814	2.07376	5.25308e-05	0.000288758
bta-miR-2285au	bta-mir-2285ao-3	MIMAT0046346	22	39.0814	2.07376	5.25308e-05	0.000288758
bta-miR-2285ap	bta-mir-2285ap	MIMAT0046362	22	0.373814	0	1	NA
bta-miR-2285at	bta-mir-2285at-1	MIMAT0046342	21	0.373814	0	1	NA
bta-miR-2285at	bta-mir-2285at-2	MIMAT0046342	21	0.373814	0	1	NA
bta-miR-2285at	bta-mir-2285at-3	MIMAT0046342	21	0.373814	0	1	NA
bta-miR-2285at	bta-mir-2285at-4	MIMAT0046342	21	0.373814	0	1	NA
bta-miR-2285au	bta-mir-2285au	MIMAT0046346	22	39.0814	2.07376	5.25308e-05	0.000288758
bta-miR-2285av	bta-mir-2285av	MIMAT0046347	20	107.253	1.76026	3.35866e-06	2.72109e-05
bta-miR-2285b	bta-mir-2285b-1	MIMAT0011833	22	2.14795	1.24044	0.554922	0.671526
bta-miR-2285b	bta-mir-2285b-2	MIMAT0011833	22	2.14795	1.24044	0.554922	0.671526
bta-miR-2285ba	bta-mir-2285ba-1	MIMAT0046373	22	0.8066	-1.28351	0.67623	NA
bta-miR-2285ba	bta-mir-2285ba-2	MIMAT0046373	22	0.8066	-1.28351	0.67623	NA
bta-miR-2285bb	bta-mir-2285bb	MIMAT0046375	22	3.81456	-1.25237	0.531286	0.651166
bta-miR-2285be	bta-mir-2285be	MIMAT0046380	22	0.186907	0	1	NA
bta-miR-2285bf	bta-mir-2285bf-1	MIMAT0046382	21	2.98009	2.94084	0.0595232	0.122112
bta-miR-2285bf	bta-mir-2285bf-2	MIMAT0046382	21	2.98009	2.94084	0.0595232	0.122112
bta-miR-2285bf	bta-mir-2285bf-3	MIMAT0046382	21	2.98009	2.94084	0.0595232	0.122112
bta-miR-2285bh	bta-mir-2285bh	MIMAT0046388	22	2.62633	1.32194	0.379092	0.504753
bta-miR-2285bk	bta-mir-2285bk	MIMAT0046622	22	3.13241	0.017031	0.991955	0.994035
bta-miR-2285bn	bta-mir-2285bn	MIMAT0046625	22	7.72799	0.197765	0.846213	0.891096
bta-miR-2285bo	bta-mir-2285bo	MIMAT0046627	21	11.6739	1.262	0.1099	0.193133
bta-miR-2285bp	bta-mir-2285bp	MIMAT0046633	22	0.283931	-1.25764	0.752172	NA
bta-miR-2285bq	bta-mir-2285bq	MIMAT0046635	23	0.373814	0	1	NA
bta-miR-2285bs	bta-mir-2285bs	MIMAT0046637	22	0.644362	-2.26247	0.525598	NA
bta-miR-2285bt	bta-mir-2285bt	MIMAT0046639	22	4.35385	-2.37995	0.103264	0.186264
bta-miR-2285bw	bta-mir-2285bw	MIMAT0046643	22	0.172806	2.58766	0.523223	NA
bta-miR-2285by	bta-mir-2285by	MIMAT0046645	22	32.77	4.0274	1.54034e-05	0.000100861
bta-miR-2285bz	bta-mir-2285bz	MIMAT0046646	21	5.01236	-0.2733	0.814481	0.869022
bta-miR-2285cd	bta-mir-2285cd	MIMAT0046655	23	1.19657	-3.16253	0.219283	0.337033
bta-miR-2285ce	bta-mir-2285ce	MIMAT0046657	23	0.373814	0	1	NA
bta-miR-2285cf	bta-mir-2285cf	MIMAT0046663	21	1.44393	1.60867	0.521587	0.644234
bta-miR-2285cj	bta-mir-2285cj	MIMAT0046674	22	7.45845	0.210815	0.822719	0.87391
bta-miR-2285cl	bta-mir-2285cl	MIMAT0046681	20	2.39216	2.45984	0.198012	0.313409
bta-miR-2285cp	bta-mir-2285cp	MIMAT0046687	22	0.907605	-2.69633	0.338455	0.465828
bta-miR-2285cr	bta-mir-2285cr-1	MIMAT0046691	20	3.04373	-2.76252	0.120774	0.208412
bta-miR-2285cr	bta-mir-2285cr-2	MIMAT0046691	20	4.14329	-4.05224	0.01303	0.0357951
bta-miR-2285cw	bta-mir-2285cw-1	MIMAT0046702	22	0.985136	-2.75683	0.330922	0.459828
bta-miR-2285cw	bta-mir-2285cw-2	MIMAT0046702	22	0.522719	-1.5537	0.651883	NA
bta-miR-2285cy	bta-mir-2285cy	MIMAT0046705	22	1.15701	3.5658	0.234913	0.357643
bta-miR-2285da	bta-mir-2285da	MIMAT0046707	22	1.15701	3.5658	0.234913	0.357643
bta-miR-2285db	bta-mir-2285db	MIMAT0046709	22	0.756668	0.984441	0.722815	NA
bta-miR-2285am-5p	bta-mir-2285dc	MIMAT0040950	21	6.87542	2.25491	0.0629941	0.127051
bta-miR-2285dc	bta-mir-2285dc	MIMAT0046710	22	6.87542	2.25491	0.0629941	0.127051
bta-miR-2285dd	bta-mir-2285dd	MIMAT0046712	22	0.2154	-0.862186	0.829604	NA
bta-miR-2285de	bta-mir-2285de	MIMAT0046713	22	0.667571	-2.13479	0.44662	NA
bta-miR-2285dg	bta-mir-2285dg	MIMAT0046736	22	0.172806	2.58766	0.523223	NA
bta-miR-2285dj	bta-mir-2285dj	MIMAT0046747	23	0.283931	-1.25764	0.752172	NA
bta-miR-2285e	bta-mir-2285e-2	MIMAT0024580	22	0.328327	-0.296215	0.941676	NA
bta-miR-2285f	bta-mir-2285f-1	MIMAT0024581	22	0.373814	0	1	NA
bta-miR-2285f	bta-mir-2285f-2	MIMAT0024581	22	0.373814	0	1	NA
bta-miR-2285i	bta-mir-2285i	MIMAT0024584	22	1.09125	1.46054	0.650299	0.760007
bta-miR-2285j	bta-mir-2285j-1	MIMAT0024585	22	0.2154	-0.862186	0.829604	NA
bta-miR-2285j	bta-mir-2285j-2	MIMAT0024585	22	0.2154	-0.862186	0.829604	NA
bta-miR-2285k	bta-mir-2285k-1	MIMAT0024586	21	43.3247	1.21558	0.0147249	0.0399915
bta-miR-2285k	bta-mir-2285k-2	MIMAT0024586	21	42.9586	1.15801	0.0299002	0.0725498
bta-miR-2285k	bta-mir-2285k-3	MIMAT0024586	21	42.9586	1.15801	0.0299002	0.0725498
bta-miR-2285k	bta-mir-2285k-4	MIMAT0024586	21	43.3247	1.21558	0.0147249	0.0399915
bta-miR-2285k	bta-mir-2285k-5	MIMAT0024586	21	42.9586	1.15801	0.0299002	0.0725498
bta-miR-2285l	bta-mir-2285l	MIMAT0024587	23	0.373814	0	1	NA
bta-miR-2285n	bta-mir-2285n-1	MIMAT0025531	22	0.373814	0	1	NA
bta-miR-2285n	bta-mir-2285n-2	MIMAT0025531	22	0.373814	0	1	NA
bta-miR-2285n	bta-mir-2285n-3	MIMAT0025531	22	0.373814	0	1	NA
bta-miR-2285n	bta-mir-2285n-4	MIMAT0025531	22	0.373814	0	1	NA
bta-miR-2285n	bta-mir-2285n-5	MIMAT0025531	22	0.373814	0	1	NA
bta-miR-2285n	bta-mir-2285n-6	MIMAT0025531	22	0.373814	0	1	NA
bta-miR-2285n	bta-mir-2285n-7	MIMAT0025531	22	0.373814	0	1	NA
bta-miR-2285r	bta-mir-2285r	MIMAT0025575	23	0.817913	-2.581	0.430069	NA
bta-miR-2285t	bta-mir-2285t	MIMAT0025577	22	1335.7	-4.23894	3.98574e-22	9.52593e-20
bta-miR-2285bg	bta-mir-2285u	MIMAT0046386	20	0.373814	0	1	NA
bta-miR-2285u	bta-mir-2285u	MIMAT0031094	20	0.373814	0	1	NA
bta-miR-2285v	bta-mir-2285v	MIMAT0025579	21	0.498582	-1.83972	0.636098	NA
bta-miR-2285f	bta-mir-2285z	MIMAT0024581	22	0.515234	-0.296222	0.941675	NA
bta-miR-2289	bta-mir-2289	MIMAT0011796	20	0.581143	1.52644	0.685878	NA
bta-miR-2295	bta-mir-2295	MIMAT0011803	21	1.2654	1.11501	0.735031	0.813641
bta-miR-2299-3p	bta-mir-2299	MIMAT0011808	21	305.406	-2.14987	4.04546e-06	3.22288e-05
bta-miR-2310	bta-mir-2310	MIMAT0011822	21	0.072141	0	1	NA
bta-miR-2311	bta-mir-2311	MIMAT0011826	23	1.85327	2.52406	0.318707	0.44675
bta-miR-2313-3p	bta-mir-2313	MIMAT0011830	20	1.91574	1.87079	0.330115	0.459828
bta-miR-2313-5p	bta-mir-2313	MIMAT0011829	22	0.597091	0.837403	0.805624	NA
bta-miR-2316	bta-mir-2316	MIMAT0011837	23	0.521358	0	1	NA
bta-miR-2320-5p	bta-mir-2320	MIMAT0011844	23	2.09347	-3.20184	0.133911	0.226984
bta-miR-2323	bta-mir-2323	MIMAT0011852	23	0.106272	0.456808	0.910863	NA
bta-miR-2324	bta-mir-2324	MIMAT0011853	23	0.104272	0	1	NA
bta-miR-2328-3p	bta-mir-2328	MIMAT0011858	21	1.39765	0.802919	0.735062	0.813641
bta-miR-2329-5p	bta-mir-2329-1	MIMAT0011860	22	0.363319	0	1	NA
bta-miR-2329-5p	bta-mir-2329-2	MIMAT0011860	22	0.363319	0	1	NA
bta-miR-2332	bta-mir-2332	MIMAT0011865	24	0.105039	2.28002	0.574794	NA
bta-miR-2336	bta-mir-2336	MIMAT0011869	22	7.3144	-0.683479	0.581689	0.69686
bta-miR-2339	bta-mir-2339	MIMAT0011873	20	1.58054	1.11099	0.663679	0.771869
bta-miR-2342	bta-mir-2342	MIMAT0011877	21	1.47684	4.70611	0.0667806	0.131906
bta-miR-2346	bta-mir-2346	MIMAT0011881	22	8.00647	-0.719088	0.530349	0.651166
bta-miR-2348	bta-mir-2348	MIMAT0011883	21	0.525197	3.77571	0.345415	NA
bta-miR-2354	bta-mir-2354	MIMAT0011890	21	0.0718001	0.456808	0.910863	NA
bta-miR-2357	bta-mir-2357	MIMAT0011894	24	0.0623023	0	1	NA
bta-miR-2366	bta-mir-2366	MIMAT0011904	22	0.195315	0.456794	0.910866	NA
bta-miR-2370-3p	bta-mir-2370	MIMAT0011915	21	0.168575	0.4568	0.910864	NA
bta-miR-2370-5p	bta-mir-2370	MIMAT0011914	22	1.5313	2.85788	0.27939	0.403469
bta-miR-2373-3p	bta-mir-2373	MIMAT0011919	23	1.48138	4.94567	0.108328	0.191073
bta-miR-2376	bta-mir-2376	MIMAT0011922	23	3.9995	-4.2871	0.00702831	0.0215354
bta-miR-2378	bta-mir-2378	MIMAT0011924	21	3.32929	2.46466	0.117234	0.203774
bta-miR-2382-5p	bta-mir-2382	MIMAT0011930	22	2.05552	-0.0461402	0.978012	0.986266
bta-miR-2387	bta-mir-2387	MIMAT0011939	22	90.9106	-1.96515	0.00991978	0.0283932
bta-miR-2388-3p	bta-mir-2388	MIMAT0011941	21	1.91557	2.11866	0.336676	0.465828
bta-miR-2389	bta-mir-2389	MIMAT0011942	21	1.43981	0.971966	0.713259	0.800419
bta-miR-2396	bta-mir-2396	MIMAT0011949	22	0.124605	0	1	NA
bta-miR-2397-3p	bta-mir-2397	MIMAT0011952	22	12.4764	-0.0400234	0.959072	0.970876
bta-miR-2397-5p	bta-mir-2397	MIMAT0011951	23	0.70614	-0.635448	0.854265	NA
bta-miR-2398	bta-mir-2398	MIMAT0011953	22	0.417087	0	1	NA
bta-miR-2399-5p	bta-mir-2399	MIMAT0011954	22	0.518418	3.7275	0.351779	NA
bta-miR-23a	bta-mir-23a	MIMAT0003827	22	2679.52	2.33341	3.86794e-09	7.79428e-08
bta-miR-23b-3p	bta-mir-23b	NA	NA	1146.88	-0.104722	0.802516	0.866234
bta-miR-24-3p	bta-mir-24-1	MIMAT0003840	22	2605.46	-0.817412	0.0336421	0.0783994
bta-miR-24-3p	bta-mir-24-2	MIMAT0003840	22	2569.61	-0.819072	0.0339649	0.0784071
bta-miR-2403	bta-mir-2403	MIMAT0011960	21	25.7497	5.45	2.06954e-08	2.90953e-07
bta-miR-2406	bta-mir-2406	MIMAT0011964	22	0.852902	-0.0664545	0.983988	NA
bta-miR-2407	bta-mir-2407	MIMAT0011965	22	0.521358	0	1	NA
bta-miR-2408	bta-mir-2408	MIMAT0011966	21	0.359682	-0.862199	0.829601	NA
bta-miR-2409	bta-mir-2409	MIMAT0011967	20	0.420157	3.53809	0.377508	NA
bta-miR-2410	bta-mir-2410	MIMAT0011968	22	0.868262	-2.167	0.465953	NA
bta-miR-2411-3p	bta-mir-2411	MIMAT0011973	25	0.104272	0	1	NA
bta-miR-2411-5p	bta-mir-2411	MIMAT0011972	24	2.44756	3.56319	0.118443	0.20513
bta-miR-2418	bta-mir-2418	MIMAT0011982	22	0.561369	0	1	NA
bta-miR-2419-3p	bta-mir-2419	MIMAT0011986	22	1.15751	2.77252	0.339138	0.465828
bta-miR-2419-5p	bta-mir-2419	MIMAT0011985	22	73.1798	0.177697	0.804721	0.866343
bta-miR-2426	bta-mir-2426	MIMAT0011996	21	10.0727	3.52333	0.00147677	0.0056927
bta-miR-2427	bta-mir-2427	MIMAT0011997	21	0.106272	0.456808	0.910863	NA
bta-miR-2428	bta-mir-2428	MIMAT0011998	21	0.702325	2.63713	0.467379	NA
bta-miR-2431-3p	bta-mir-2431	MIMAT0012002	23	1.31816	2.7747	0.275851	0.399567
bta-miR-2431-5p	bta-mir-2431	MIMAT0012001	22	8.58405	0.907831	0.313887	0.44259
bta-miR-2432	bta-mir-2432	MIMAT0012004	22	0.144282	0	1	NA
bta-miR-2436-3p	bta-mir-2436	MIMAT0012009	22	0.0623023	0	1	NA
bta-miR-2436-5p	bta-mir-2436	MIMAT0012008	22	2.16743	4.28685	0.0391255	0.0865498
bta-miR-2438	bta-mir-2438	MIMAT0012012	23	0.2154	-0.862186	0.829604	NA
bta-miR-2441	bta-mir-2441	MIMAT0012016	20	0.527663	1.04078	0.792219	NA
bta-miR-2443	bta-mir-2443	MIMAT0012018	24	38.9813	-1.94918	0.00087517	0.0036063
bta-miR-2446	bta-mir-2446	MIMAT0012023	23	1.19807	4.50677	0.189273	0.302583
bta-miR-2447	bta-mir-2447	MIMAT0012024	22	11.109	2.06784	0.0570316	0.118526
bta-miR-2448-3p	bta-mir-2448	MIMAT0012026	22	145.642	0.581488	0.272509	0.395925
bta-miR-2448-5p	bta-mir-2448	MIMAT0012025	22	0.072141	0	1	NA
bta-miR-2449	bta-mir-2449	MIMAT0012027	20	0.14142	-0.296202	0.941678	NA
bta-miR-2450a	bta-mir-2450a	MIMAT0012030	21	2.29386	4.55557	0.0660277	0.130959
bta-miR-2450c	bta-mir-2450c	MIMAT0012028	22	2.79647	3.5975	0.093972	0.172764
bta-miR-2451	bta-mir-2451	MIMAT0012031	22	0.351499	1.12015	0.779832	NA
bta-miR-2453	bta-mir-2453	MIMAT0012034	23	4.95424	-1.45992	0.363467	0.490784
bta-miR-2454-5p	bta-mir-2454	MIMAT0012035	23	0.662359	2.7677	0.445306	NA
bta-miR-2455	bta-mir-2455	MIMAT0012037	22	0.783282	0.380542	0.922849	NA
bta-miR-2457	bta-mir-2457	MIMAT0012042	22	1.4082	4.967	0.106753	0.189695
bta-miR-2458	bta-mir-2458	MIMAT0012043	22	1.36934	1.52136	0.562018	0.678395
bta-miR-2461-3p	bta-mir-2461	MIMAT0012048	22	4.47543	-5.01624	0.00183452	0.00685077
bta-miR-2464-3p	bta-mir-2464	MIMAT0012052	21	0.216423	0	1	NA
bta-miR-2465	bta-mir-2465	MIMAT0012053	23	0.78409	-2.70234	0.473185	NA
bta-miR-2468	bta-mir-2468	MIMAT0012058	22	31.9003	3.3401	9.0253e-06	6.40503e-05
bta-miR-2474	bta-mir-2474	MIMAT0012065	22	2.4487	0.469909	0.817579	0.870385
bta-miR-2483-3p	bta-mir-2483	MIMAT0012076	22	5.28859	2.07819	0.0681955	0.133177
bta-miR-2483-5p	bta-mir-2483	MIMAT0012075	22	0.258707	0.45679	0.910866	NA
bta-miR-25	bta-mir-25	MIMAT0003853	22	457.397	0.0220493	0.960291	0.970876
bta-miR-26a	bta-mir-26a-1	MIMAT0003516	22	76251.3	-1.35604	0.000642996	0.00271993
bta-miR-26a	bta-mir-26a-2	MIMAT0003516	22	76265.9	-1.35622	0.00064234	0.00271993
bta-miR-26b	bta-mir-26b	MIMAT0003531	22	24798.4	-1.04146	0.00226849	0.00821469
bta-miR-27a-3p	bta-mir-27a	MIMAT0003532	20	476.966	2.5146	9.54583e-08	1.06114e-06
bta-miR-27a-5p	bta-mir-27a	MIMAT0012532	22	5.82709	-0.562374	0.622924	0.736523
bta-miR-27b	bta-mir-27b	MIMAT0003546	21	230.333	-1.72294	2.20619e-05	0.0001352
bta-miR-28	bta-mir-28	MIMAT0009272	22	164.244	-2.33651	3.09442e-08	4.04774e-07
bta-miR-2887	bta-mir-2887-1	MIMAT0013845	20	183.123	4.60213	3.99421e-09	7.79428e-08
bta-miR-2887	bta-mir-2887-2	MIMAT0013845	20	183.123	4.60213	3.99421e-09	7.79428e-08
bta-miR-2904	bta-mir-2904-1	MIMAT0013862	19	189.6	3.61215	9.55947e-09	1.47401e-07
bta-miR-2904	bta-mir-2904-2	MIMAT0013862	19	189.6	3.61215	9.55947e-09	1.47401e-07
bta-miR-2904	bta-mir-2904-3	MIMAT0013862	19	189.6	3.61215	9.55947e-09	1.47401e-07
bta-miR-296-3p	bta-mir-296	MIMAT0009273	22	1029.53	1.53229	0.00594761	0.0194723
bta-miR-296-5p	bta-mir-296	MIMAT0026918	19	18.1354	-2.5126	0.00199474	0.00733452
bta-miR-299	bta-mir-299	MIMAT0009274	22	0.460347	0.306892	0.938518	NA
bta-miR-29a	bta-mir-29a	MIMAT0003518	23	2198.71	1.23775	0.000107588	0.000552979
bta-miR-29b	bta-mir-29b-1	MIMAT0003828	23	665.521	2.935	1.60457e-11	4.79365e-10
bta-miR-29b	bta-mir-29b-2	MIMAT0003828	23	666.5	2.935	1.57366e-11	4.79365e-10
bta-miR-29c	bta-mir-29c	MIMAT0003829	22	1602.04	2.83363	2.87792e-19	4.58548e-17
bta-miR-29d-5p	bta-mir-29c	MIMAT0026919	21	74.9787	0.884016	0.0621339	0.126383
bta-miR-29d-3p	bta-mir-29d	MIMAT0009275	22	8.37914	0.761574	0.502896	0.629278
bta-miR-29d-5p	bta-mir-29d	MIMAT0026919	21	74.9787	0.884016	0.0621339	0.126383
bta-miR-29e	bta-mir-29e	MIMAT0009953	24	1.04799	0	1	1
bta-miR-301a	bta-mir-301a	MIMAT0009276	25	1.27688	-3.41051	0.201299	0.31756
bta-miR-3065	bta-mir-3065	MIMAT0046741	23	0.567544	-1.59206	0.68819	NA
bta-miR-30a-5p	bta-mir-30a	MIMAT0003841	24	80143.8	-2.5904	1.65874e-08	2.47774e-07
bta-miR-30b-3p	bta-mir-30b	MIMAT0012534	21	272.961	-2.27008	1.17383e-09	2.80546e-08
bta-miR-30b-5p	bta-mir-30b	MIMAT0003547	22	418.07	-2.0349	0.000210396	0.0010368
bta-miR-30c	bta-mir-30c	MIMAT0003850	23	204.693	-1.57039	0.000266079	0.00125926
bta-miR-30d	bta-mir-30d	MIMAT0003533	24	22533.7	-1.37537	0.00119099	0.00474411
bta-miR-30e-5p	bta-mir-30e	MIMAT0003799	24	5896.44	-0.733108	0.0342826	0.0784071
bta-miR-30f	bta-mir-30f	MIMAT0009282	24	1010.82	-3.0145	8.91121e-09	1.47401e-07
bta-miR-31	bta-mir-31	MIMAT0003548	21	116.625	0.923389	0.14029	0.236956
bta-miR-3141	bta-mir-3141	MIMAT0024573	18	1.95573	-3.63571	0.0753645	0.142402
bta-miR-32	bta-mir-32	MIMAT0009283	23	9.12519	0.871051	0.376921	0.504295
bta-miR-320a	bta-mir-320a-1	MIMAT0003534	22	47690.7	0.171842	0.624042	0.736523
bta-miR-320a	bta-mir-320a-2	MIMAT0003534	22	47690.7	0.171842	0.624042	0.736523
bta-miR-320b	bta-mir-320b	MIMAT0011991	20	1.35458	4.08403	0.0787658	0.146498
bta-miR-323	bta-mir-323	MIMAT0009284	22	0.249209	0	1	NA
bta-miR-324	bta-mir-324	MIMAT0009285	23	116.391	-1.53915	0.000221098	0.00107842
bta-miR-326	bta-mir-326	MIMAT0009286	20	71.6502	4.74558	2.58189e-08	3.52612e-07
bta-miR-328	bta-mir-328	MIMAT0009287	22	25.1732	1.19179	0.0516126	0.109648
bta-miR-330	bta-mir-330	MIMAT0009290	23	0.832304	-1.03656	0.691413	NA
bta-miR-331-3p	bta-mir-331	MIMAT0004339	21	87.3693	-0.84527	0.0560073	0.117912
bta-miR-331-5p	bta-mir-331	MIMAT0026716	18	9.76711	2.8422	0.0283384	0.0714902
bta-miR-335	bta-mir-335	MIMAT0009291	23	1540.72	-2.17105	6.00027e-07	5.97527e-06
bta-miR-338	bta-mir-338	MIMAT0009292	23	13.8986	0.633741	0.513815	0.63814
bta-miR-339a	bta-mir-339a	MIMAT0009293	22	928.045	0.934802	0.0682603	0.133177
bta-miR-339b	bta-mir-339a	MIMAT0012038	20	928.045	0.934802	0.0682603	0.133177
bta-miR-339b	bta-mir-339b	MIMAT0012038	20	718	1.77313	0.00110379	0.00443371
bta-miR-33a	bta-mir-33a	MIMAT0009294	21	1.69556	-0.544389	0.799445	0.866234
bta-miR-33b	bta-mir-33b	MIMAT0009295	20	1.09265	-2.33915	0.360889	0.488683
bta-miR-340	bta-mir-340	MIMAT0009296	23	8.49116	-0.372201	0.713344	0.800419
bta-miR-342	bta-mir-342	MIMAT0003846	25	354.74	-0.133589	0.727087	0.812071
bta-miR-3431	bta-mir-3431	MIMAT0017394	22	6.13793	-2.87515	0.0337872	0.0783994
bta-miR-3432a	bta-mir-3432a-1	MIMAT0017396	22	2166.63	-0.464134	0.259238	0.381279
bta-miR-3432a	bta-mir-3432a-2	MIMAT0017396	22	2210.48	-0.478677	0.244853	0.371555
bta-miR-3432b	bta-mir-3432b	MIMAT0036976	21	63.7238	-0.668391	0.316685	0.445222
bta-miR-345-3p	bta-mir-345	MIMAT0012535	20	534.856	0.387549	0.344685	0.470742
bta-miR-345-5p	bta-mir-345	MIMAT0003800	21	7.73713	-0.249227	0.83401	0.88394
bta-miR-346	bta-mir-346	MIMAT0009297	23	0.321265	-0.539855	0.893453	NA
bta-miR-34a	bta-mir-34a	MIMAT0004340	22	1209.25	-2.3369	1.88686e-08	2.73309e-07
bta-miR-3533	bta-mir-3533	MIMAT0036975	20	0.2154	-0.862186	0.829604	NA
bta-miR-361	bta-mir-361	MIMAT0003830	22	800.009	0.0896996	0.810581	0.868498
bta-miR-3613a	bta-mir-3613a	MIMAT0024574	22	6.27505	-1.1011	0.343621	0.470633
bta-miR-362-3p	bta-mir-362	MIMAT0012548	21	0.423007	0	1	NA
bta-miR-362-5p	bta-mir-362	MIMAT0009298	24	128.62	-1.32084	0.016612	0.0446099
bta-miR-363	bta-mir-363	MIMAT0003855	21	67.3673	-3.09403	1.94817e-05	0.000124163
bta-miR-365-3p	bta-mir-365-1	MIMAT0004341	22	151.81	-0.178287	0.794051	0.865207
bta-miR-365-5p	bta-mir-365-1	MIMAT0012539	23	0.746762	-2.62849	0.494592	NA
bta-miR-365-3p	bta-mir-365-2	MIMAT0004341	22	151.81	-0.178287	0.794051	0.865207
bta-miR-3660	bta-mir-3660	MIMAT0025555	21	5.48841	6.9165	0.0776961	0.145115
bta-miR-369-5p	bta-mir-369	MIMAT0003801	20	1.42923	1.51914	0.537434	0.65534
bta-miR-374a	bta-mir-374a	MIMAT0004342	22	51.9215	-1.47501	0.00757887	0.0227843
bta-miR-374b	bta-mir-374b	MIMAT0009302	22	40.6334	-1.71812	0.00225232	0.00821469
bta-miR-374c	bta-mir-374c	MIMAT0046394	21	0.176983	-0.53984	0.893456	NA
bta-miR-375	bta-mir-375	MIMAT0009303	23	8548.12	0.857917	0.152773	0.253561
bta-miR-376a	bta-mir-376a	MIMAT0009946	21	0.331189	0	1	NA
bta-miR-376b	bta-mir-376b	MIMAT0009945	22	0.134443	0	1	NA
bta-miR-376d	bta-mir-376d	MIMAT0010199	21	0.176413	0	1	NA
bta-miR-376e	bta-mir-376e	MIMAT0025543	22	0.0623023	0	1	NA
bta-miR-378	bta-mir-378-1	MIMAT0009305	22	141.446	3.2174	3.13319e-08	4.04774e-07
bta-miR-378	bta-mir-378-2	MIMAT0009305	22	228.298	3.40457	1.0032e-12	3.99608e-11
bta-miR-378b	bta-mir-378b	MIMAT0025535	22	3.52558	1.70945	0.208162	0.326986
bta-miR-378c	bta-mir-378c	MIMAT0025551	21	20.3694	2.78424	3.72551e-05	0.00021717
bta-miR-378d	bta-mir-378d	MIMAT0036972	22	10.836	3.27451	0.000587435	0.00252968
bta-miR-379	bta-mir-379	MIMAT0009306	21	1.9777	-0.331737	0.888265	0.923024
bta-miR-381	bta-mir-381	MIMAT0009307	22	1.29976	-1.86139	0.536515	0.65534
bta-miR-382	bta-mir-382	MIMAT0009308	22	76.1206	0.493305	0.615522	0.73189
bta-miR-3956	bta-mir-3956	MIMAT0025544	23	0.417087	0	1	NA
bta-miR-411a	bta-mir-411a	MIMAT0009312	22	74.4266	0.367305	0.695445	0.791889
bta-miR-411c-5p	bta-mir-411c	MIMAT0025545	22	0.520055	0	1	NA
bta-miR-421	bta-mir-421	MIMAT0009314	23	878.574	0.00732176	0.98191	0.988112
bta-miR-423-3p	bta-mir-423	MIMAT0003831	24	72.7767	0.391443	0.376564	0.504295
bta-miR-423-5p	bta-mir-423	MIMAT0012537	23	82941.9	1.45569	0.00186447	0.00690867
bta-miR-424-3p	bta-mir-424	MIMAT0015304	21	5.06732	-1.13683	0.494124	0.623189
bta-miR-424-5p	bta-mir-424	MIMAT0013593	21	7.00095	1.64648	0.181545	0.295166
bta-miR-425-3p	bta-mir-425	MIMAT0003833	22	620.73	0.993515	0.00987156	0.0283932
bta-miR-425-5p	bta-mir-425	MIMAT0003832	22	310.932	-0.556751	0.110422	0.193339
bta-miR-4286	bta-mir-4286-1	MIMAT0024575	17	0.172806	2.58766	0.523223	NA
bta-miR-4286	bta-mir-4286-2	MIMAT0024575	17	0.244606	1.62589	0.688336	NA
bta-miR-429	bta-mir-429	MIMAT0009315	22	862.882	-2.25506	3.85176e-07	4.00248e-06
bta-miR-432	bta-mir-432	MIMAT0009317	23	23.277	-1.71366	0.183439	0.296229
bta-miR-4444	bta-mir-4444	MIMAT0036978	18	0.106272	0.456808	0.910863	NA
bta-miR-4449	bta-mir-4449	MIMAT0036973	22	0.567881	2.66424	0.51052	NA
bta-miR-449a	bta-mir-449a	MIMAT0009320	22	1.04589	2.20543	0.441602	0.570502
bta-miR-450a	bta-mir-450a-1	MIMAT0003834	22	2.70052	0.562335	0.735341	0.813641
bta-miR-450a	bta-mir-450a-2	MIMAT0003834	22	2.84412	0.264651	0.872715	0.90884
bta-miR-450b	bta-mir-450b	MIMAT0024576	22	0.345612	3.29062	0.412836	NA
bta-miR-452	bta-mir-452	MIMAT0009324	22	9.7003	-2.86401	0.0460791	0.0987705
bta-miR-454	bta-mir-454	MIMAT0009326	23	3.74764	1.07138	0.40396	0.529021
bta-miR-455-3p	bta-mir-455	MIMAT0003836	22	9.43573	-6.29657	2.5213e-05	0.000152555
bta-miR-455-5p	bta-mir-455	MIMAT0003835	21	1.06761	-3.15593	0.266415	0.390633
bta-miR-4657	bta-mir-4657	MIMAT0036970	23	0.628453	0.619515	0.874401	NA
bta-miR-484	bta-mir-484	MIMAT0003535	22	352.14	3.34394	5.14599e-12	1.75699e-10
bta-miR-485	bta-mir-485	MIMAT0009328	23	1.78925	-2.9679	0.309631	0.440488
bta-miR-486	bta-mir-486	MIMAT0009329	22	6.28884	0.223939	0.862833	0.902482
bta-miR-487b	bta-mir-487b	MIMAT0003847	22	0.216423	0	1	NA
bta-miR-490	bta-mir-490	MIMAT0009331	22	0.427531	-1.84277	0.64148	NA
bta-miR-491	bta-mir-491	MIMAT0009332	22	5.04782	-0.602972	0.590955	0.706191
bta-miR-493	bta-mir-493	MIMAT0009333	22	1.90277	-2.08412	0.456728	0.583732
bta-miR-494	bta-mir-494	MIMAT0009334	22	0.206584	0	1	NA
bta-miR-497	bta-mir-497	MIMAT0004343	22	3.76622	-2.84985	0.0659895	0.130959
bta-miR-499	bta-mir-499	MIMAT0003536	21	51.1376	0.254261	0.688612	0.7886
bta-miR-500	bta-mir-500	MIMAT0009337	23	140.193	-1.48468	0.00158722	0.00606953
bta-miR-502a	bta-mir-502a-1	MIMAT0009338	22	4.15042	3.25076	0.101272	0.184763
bta-miR-502a	bta-mir-502a-2	MIMAT0009338	22	4.15042	3.25076	0.101272	0.184763
bta-miR-502b	bta-mir-502b	MIMAT0009339	21	0.311511	0	1	NA
bta-miR-503-5p	bta-mir-503	MIMAT0025557	20	4.12277	-0.630569	0.709806	0.800206
bta-miR-504	bta-mir-504	MIMAT0009340	22	0.212545	-0.77987	0.845875	NA
bta-miR-505	bta-mir-505	MIMAT0009341	22	17.753	1.04567	0.156548	0.258927
bta-miR-532	bta-mir-532	MIMAT0003848	22	2789.22	-1.4056	0.000121255	0.000610102
bta-miR-545-3p	bta-mir-545	MIMAT0003807	22	0.212545	-0.77987	0.845875	NA
bta-miR-545-5p	bta-mir-545	MIMAT0003806	21	1.246	1.66711	0.550158	0.669149
bta-miR-582	bta-mir-582	MIMAT0009351	23	0.318403	-1.4071	0.723369	NA
bta-miR-592	bta-mir-592	MIMAT0009353	23	0.1436	-0.31113	0.938731	NA
bta-miR-6119-3p	bta-mir-6119	MIMAT0024589	23	11.9598	-1.86832	0.0728107	0.139006
bta-miR-6119-5p	bta-mir-6119	MIMAT0024588	23	23.6331	-2.19325	0.000410927	0.00187069
bta-miR-6120-3p	bta-mir-6120	MIMAT0024591	22	121.449	-0.247466	0.644432	0.754997
bta-miR-6123	bta-mir-6123	MIMAT0024596	21	10.6859	0.37289	0.660598	0.77016
bta-miR-628	bta-mir-628	MIMAT0009356	22	4.03908	-0.368218	0.802807	0.866234
bta-miR-6516	bta-mir-6516	MIMAT0030443	21	0.903052	0	1	NA
bta-miR-6517	bta-mir-6517	MIMAT0025528	23	44.2751	0.141082	0.812172	0.868498
bta-miR-6518	bta-mir-6518	MIMAT0025536	22	2.43461	3.39056	0.162156	0.267278
bta-miR-652	bta-mir-652	MIMAT0024578	21	625.39	0.126544	0.703127	0.7949
bta-miR-6520	bta-mir-6520	MIMAT0025538	21	46.7283	1.03186	0.0777186	0.145115
bta-miR-6522	bta-mir-6522	MIMAT0025540	22	153.824	-0.513449	0.380298	0.504952
bta-miR-6523a	bta-mir-6523a	MIMAT0025552	22	23.4038	1.73973	0.00430157	0.0153444
bta-miR-6524	bta-mir-6524	MIMAT0025553	21	6.58396	-2.36408	0.0709942	0.137948
bta-miR-6525	bta-mir-6525	MIMAT0025554	20	335.112	-1.72399	0.00010025	0.000526588
bta-miR-6527	bta-mir-6527	MIMAT0025561	21	3.89185	1.89882	0.208642	0.326986
bta-miR-6528	bta-mir-6528	MIMAT0025562	20	0.315118	3.23921	0.420415	NA
bta-miR-6529a	bta-mir-6529a	MIMAT0025565	21	1942.83	2.40798	8.43276e-08	9.83137e-07
bta-miR-6533	bta-mir-6533	MIMAT0025569	21	1.20433	-2.08012	0.504944	0.630192
bta-miR-6534	bta-mir-6534	MIMAT0025570	22	1.73217	-1.28963	0.628179	0.73958
bta-miR-6535	bta-mir-6535	MIMAT0025571	22	7.57582	0.754243	0.500157	0.627493
bta-miR-660	bta-mir-660	MIMAT0004344	22	10149.3	-0.115048	0.689059	0.7886
bta-miR-664b	bta-mir-664b	MIMAT0030438	23	75.0424	-1.38548	0.0232462	0.0610533
bta-miR-671	bta-mir-671	MIMAT0009365	23	87.2735	-0.383529	0.403647	0.529021
bta-miR-6715	bta-mir-6715	MIMAT0046369	21	43.1627	-1.06208	0.216841	0.334354
bta-miR-6775	bta-mir-6775	MIMAT0046673	25	0.458916	-0.098727	0.980082	NA
bta-miR-7	bta-mir-7-1	MIMAT0003843	24	1614.9	-1.49509	0.00125672	0.00488383
bta-miR-7	bta-mir-7-2	MIMAT0003843	24	1637.96	-1.50852	0.00107983	0.00437422
bta-miR-7	bta-mir-7-3	MIMAT0003843	24	1613.6	-1.49649	0.00123117	0.00482377
bta-miR-708	bta-mir-708	MIMAT0009367	23	1.36152	1.08055	0.673586	0.777715
bta-miR-7180	bta-mir-7180	MIMAT0046626	24	0.360705	0	1	NA
bta-miR-744	bta-mir-744	MIMAT0009369	22	406.907	-2.91917	1.03915e-09	2.61428e-08
bta-miR-760-3p	bta-mir-760	MIMAT0022951	20	495.78	0.901829	0.104311	0.186595
bta-miR-760-5p	bta-mir-760	MIMAT0009372	22	1.59563	-2.62331	0.248376	0.373345
bta-miR-769	bta-mir-769	MIMAT0009376	22	57.9969	-1.78037	0.00122128	0.00482377
bta-miR-7857-5p	bta-mir-7857-1	MIMAT0030432	22	352.943	-0.371469	0.515318	0.63814
bta-miR-7857-3p	bta-mir-7857-2	MIMAT0040925	23	2.72685	4.13592	0.0873095	0.161135
bta-miR-7857-5p	bta-mir-7857-2	MIMAT0030432	22	396.142	-0.396915	0.477529	0.605462
bta-miR-7858	bta-mir-7858	MIMAT0030433	23	0.603162	-2.31495	0.557182	NA
bta-miR-7859	bta-mir-7859	MIMAT0030434	22	9.55289	0.672102	0.564312	0.679449
bta-miR-7860	bta-mir-7860	MIMAT0030439	21	22.5691	3.94861	1.98401e-06	1.78935e-05
bta-miR-7861	bta-mir-7861	MIMAT0030441	23	7.38019	-1.71223	0.150763	0.251975
bta-miR-7862	bta-mir-7862	MIMAT0030442	21	1.41568	-2.71911	0.295534	0.42422
bta-miR-7863	bta-mir-7863	MIMAT0030445	21	0.072141	0	1	NA
bta-miR-7864	bta-mir-7864	MIMAT0030449	21	0.104272	0	1	NA
bta-miR-8549	bta-mir-8549	MIMAT0037488	17	2.47074	-3.72027	0.0463654	0.0989404
bta-miR-874	bta-mir-874	MIMAT0009378	22	7.07305	2.46	0.0325289	0.0765952
bta-miR-877	bta-mir-877	MIMAT0009381	20	1248.58	-0.0701427	0.892588	0.925504
bta-miR-885	bta-mir-885	MIMAT0009382	22	126.759	1.499	0.0753717	0.142402
bta-miR-9-3p	bta-mir-9-1	MIMAT0012549	17	9.47513	1.7441	0.104618	0.186595
bta-miR-9-3p	bta-mir-9-2	MIMAT0012549	17	9.47513	1.7441	0.104618	0.186595
bta-miR-92a	bta-mir-92a-1	MIMAT0009383	22	3409.69	1.2198	0.000947513	0.00387104
bta-miR-92a	bta-mir-92a-2	MIMAT0009383	22	3259.71	1.29858	0.000468786	0.0020942
bta-miR-92b	bta-mir-92b	MIMAT0009384	22	14.0956	0.91101	0.193432	0.307178
bta-miR-93	bta-mir-93	MIMAT0003837	22	16521.4	-1.74733	3.24329e-08	4.07972e-07
bta-miR-935	bta-mir-935	MIMAT0009385	23	2.20583	5.67153	0.0653634	0.130727
bta-miR-95	bta-mir-95	MIMAT0009387	22	51.6444	-2.39186	0.000230831	0.00111452
bta-miR-96	bta-mir-96	MIMAT0009388	23	17.1046	-2.52668	0.00666091	0.0210855
bta-miR-98	bta-mir-98	MIMAT0003809	22	13901.6	-1.7307	2.9239e-05	0.000174703
bta-miR-9851	bta-mir-9851	MIMAT0046371	21	1.89952	0.705426	0.755641	0.834172
bta-miR-99a-3p	bta-mir-99a	MIMAT0012533	19	32.5673	-1.42839	0.0122396	0.033818
bta-miR-99a-5p	bta-mir-99a	MIMAT0003537	21	2835.89	-2.01988	6.58732e-06	4.91991e-05
bta-miR-99b	bta-mir-99b	MIMAT0004345	22	346.461	-2.26426	3.6248e-07	3.85034e-06
