# Supplementary material for: Bovine milk-derived extracellular vesicles reduce oxidative stress and ferroptosis induced by Klebsiella pneumoniae in bovine mammary epithelial cells
Source: J Anim Sci Biotechnol. 2025 Feb 14;16:24. doi: 10.1186/s40104-025-01151-7 (PMC11827381; doi:10.1186/s40104-025-01151-7)
Supplement: Supplementary file 2 — Additional file 2: Table S2. Analysis of miRNAs in M-EVs vs. C-EVs based on volcano maps. [file 40104_2025_1151_MOESM2_ESM.xlsx]

## Sheet: Sheet1
miRNA	precursor	Alias	Length	baseMean	log2FoldChange	pvalue	padj
bta-let-7a-3p	bta-let-7a-1	MIMAT0004330	21	13.3651	-0.983543	0.314264	0.583431
bta-let-7a-5p	bta-let-7a-1	MIMAT0003844	22	1.44826e+06	0.0363051	0.930628	0.964723
bta-let-7a-5p	bta-let-7a-2	MIMAT0003844	22	1.44786e+06	0.0367726	0.929753	0.964723
bta-let-7a-3p	bta-let-7a-3	MIMAT0004330	21	13.3651	-0.983543	0.314264	0.583431
bta-let-7a-5p	bta-let-7a-3	MIMAT0003844	22	1.44814e+06	0.0362106	0.930822	0.964723
bta-let-7b	bta-let-7b	MIMAT0004331	22	1.11078e+06	-0.204997	0.581862	0.810436
bta-let-7c	bta-let-7c	MIMAT0004332	22	168252	-0.509305	0.242393	0.520896
bta-let-7d	bta-let-7d	MIMAT0003810	22	25818.3	-0.0919561	0.807794	0.909373
bta-let-7e	bta-let-7e	MIMAT0004333	21	18511.4	-0.887783	0.0356161	0.156678
bta-let-7f	bta-let-7f-1	MIMAT0003519	22	404193	0.151864	0.688908	0.867951
bta-let-7f	bta-let-7f-2	MIMAT0003519	22	411692	0.139331	0.711728	0.871761
bta-let-7g	bta-let-7g	MIMAT0003838	22	170206	0.20459	0.588987	0.81552
bta-let-7i	bta-let-7i	MIMAT0003851	22	39497.8	-0.402318	0.248733	0.520896
bta-miR-1	bta-mir-1-1	MIMAT0009214	22	6.08475	3.24514	0.00220061	0.0154416
bta-miR-1	bta-mir-1-2	MIMAT0009214	22	6.08475	3.24514	0.00220061	0.0154416
bta-miR-100	bta-mir-100	MIMAT0009215	22	6.58863	-0.235031	0.784145	0.909345
bta-miR-101	bta-mir-101-1	MIMAT0003520	21	11.4995	-0.0115328	0.986905	0.99897
bta-miR-101	bta-mir-101-2	MIMAT0003520	21	13.0023	0.0713783	0.91388	0.962713
bta-miR-10162-5p	bta-mir-10162	MIMAT0040909	23	5.17548	-1.09178	0.38899	0.651991
bta-miR-10164-3p	bta-mir-10164	MIMAT0040911	23	1.73206	-5.15423	0.0303956	NA
bta-miR-10167-3p	bta-mir-10167	MIMAT0040914	21	8.39504	-6.6379	8.42067e-06	0.000174308
bta-miR-10171-3p	bta-mir-10171	MIMAT0040919	22	0.106272	-1.02954	0.800802	NA
bta-miR-10172-3p	bta-mir-10172	MIMAT0040921	22	0.315118	0	1	NA
bta-miR-10173-5p	bta-mir-10173	MIMAT0040922	22	0.588732	-0.0677713	0.985827	NA
bta-miR-10174-3p	bta-mir-10174	MIMAT0040928	24	1378.57	-0.528109	0.196857	0.47383
bta-miR-23b-3p	bta-mir-10174	NA	NA	1378.57	-0.528109	0.196857	0.47383
bta-miR-10175-5p	bta-mir-10175	MIMAT0040929	20	1.83527	-1.07684	0.599631	NA
bta-miR-10176-5p	bta-mir-10176	MIMAT0040931	21	4.4333	0	1	1
bta-miR-10179-5p	bta-mir-10179	MIMAT0040937	22	16.472	1.63299	0.0238262	0.110832
bta-miR-10180-3p	bta-mir-10180	MIMAT0040938	20	2.04941	-0.743972	0.634649	NA
bta-miR-10181-5p	bta-mir-10181	MIMAT0040939	21	1.17196	0.4513	0.856726	NA
bta-miR-10182-3p	bta-mir-10182	MIMAT0040941	22	0.345612	0	1	NA
bta-miR-10182-5p	bta-mir-10182	MIMAT0040940	24	1.01185	-0.59522	0.792067	NA
bta-miR-10183-5p	bta-mir-10183	MIMAT0040942	22	0.14142	-1.78255	0.659733	NA
bta-miR-10225a	bta-mir-10225a	MIMAT0041126	21	0.417412	-1.02955	0.800799	NA
bta-miR-103	bta-mir-103-1	MIMAT0003521	23	5299.48	1.35107	0.000146589	0.00179718
bta-miR-103	bta-mir-103-2	MIMAT0003521	23	5301.06	1.35049	0.000147594	0.00179718
bta-miR-106a	bta-mir-106a	MIMAT0003784	22	3.16341	-3.06419	0.0473065	0.179678
bta-miR-106b	bta-mir-106b	MIMAT0009218	21	57.4195	0.294497	0.518082	0.760589
bta-miR-107	bta-mir-107	MIMAT0003785	22	969.519	1.84569	1.35897e-07	4.68843e-06
bta-miR-10a	bta-mir-10a	MIMAT0003786	23	72.8381	-3.83512	0.00118159	0.00970334
bta-miR-10b	bta-mir-10b	MIMAT0003839	23	2.34337	4.24259	0.0487394	0.181785
bta-miR-11971	bta-mir-11971	MIMAT0046336	20	333.431	2.3113	7.93384e-05	0.00105955
bta-miR-11972	bta-mir-11972	MIMAT0046341	21	2.28051	-0.926838	0.628185	0.841952
bta-miR-11973	bta-mir-11973	MIMAT0046349	22	22.7677	-2.71974	0.00100656	0.00868155
bta-miR-11974	bta-mir-11974	MIMAT0046353	24	0.14251	-1.79003	0.658361	NA
bta-miR-11975	bta-mir-11975	MIMAT0046354	20	20.8151	0.0729477	0.922279	0.964723
bta-miR-11975	bta-mir-11976-1	MIMAT0046354	20	76.8468	0.76349	0.235933	0.519909
bta-miR-11976	bta-mir-11976-1	MIMAT0046357	21	76.8468	0.76349	0.235933	0.519909
bta-miR-11975	bta-mir-11976-2	MIMAT0046354	20	76.8468	0.76349	0.235933	0.519909
bta-miR-11976	bta-mir-11976-2	MIMAT0046357	21	76.8468	0.76349	0.235933	0.519909
bta-miR-11977	bta-mir-11977	MIMAT0046359	20	3.31484	0.0111012	0.993818	1
bta-miR-11978	bta-mir-11978	MIMAT0046364	22	1.24334	2.62701	0.31125	NA
bta-miR-11980	bta-mir-11980	MIMAT0046368	20	1845.28	0.187438	0.803317	0.909373
bta-miR-11981	bta-mir-11981	MIMAT0046370	23	54.1117	3.21794	NA	NA
bta-miR-11982	bta-mir-11982	MIMAT0046372	23	0.492919	-2.73889	0.491672	NA
bta-miR-11984	bta-mir-11984	MIMAT0046378	23	2.83114	-1.03386	0.506896	0.749482
bta-miR-11985	bta-mir-11985	MIMAT0046381	20	0.56072	3.65427	0.354161	NA
bta-miR-11986	bta-mir-11986	MIMAT0046385	21	0.650947	-0.916807	0.801407	NA
bta-miR-11986b	bta-mir-11986b	MIMAT0046621	22	627.528	-0.497251	0.279421	0.538049
bta-miR-11986c	bta-mir-11986c	MIMAT0046638	22	0.522451	-1.02956	0.792853	NA
bta-miR-11987	bta-mir-11987	MIMAT0046387	21	210.596	-0.0153031	0.983999	0.998469
bta-miR-11988	bta-mir-11988	MIMAT0046393	22	3.81427	-0.399277	0.843029	0.910642
bta-miR-11989	bta-mir-11989	MIMAT0046628	23	1.80628	-0.569611	0.768513	NA
bta-miR-11990	bta-mir-11990	MIMAT0046629	23	0.196405	0.617188	0.878928	NA
bta-miR-11991	bta-mir-11991	MIMAT0046631	21	4.40439	1.02669	0.428785	0.691309
bta-miR-11992	bta-mir-11992	MIMAT0046632	24	1.58959	-0.984527	0.644021	NA
bta-miR-11993	bta-mir-11993	MIMAT0046634	22	2.58238	-1.17073	0.433493	0.692801
bta-miR-11994	bta-mir-11994	MIMAT0046647	22	4.54127	-1.44178	0.267332	0.529548
bta-miR-11996	bta-mir-11996	MIMAT0046649	22	0.2154	-2.34853	0.55773	NA
bta-miR-11998	bta-mir-11998	MIMAT0046654	22	0.43742	3.27142	0.408167	NA
bta-miR-12001	bta-mir-12001	MIMAT0046660	22	0.548866	-1.67192	0.670393	NA
bta-miR-12002a	bta-mir-12002a	MIMAT0046661	21	0.844992	1.52947	0.63774	NA
bta-miR-12005	bta-mir-12005-1	MIMAT0046666	22	12.1342	-0.227718	0.792546	0.909373
bta-miR-12005	bta-mir-12005-2	MIMAT0046666	22	12.1342	-0.227718	0.792546	0.909373
bta-miR-12007	bta-mir-12007	MIMAT0046668	22	1.96478	-4.21896	0.0800312	NA
bta-miR-12010	bta-mir-12010	MIMAT0046678	23	2.81451	1.1344	0.410112	0.671093
bta-miR-12012	bta-mir-12012	MIMAT0046680	21	0.501785	0.425564	0.913187	NA
bta-miR-12014	bta-mir-12014	MIMAT0046689	22	0.0623023	0.894007	0.826576	NA
bta-miR-12024	bta-mir-12024	MIMAT0046717	20	0.0707102	-1.02954	0.800802	NA
bta-miR-12025	bta-mir-12025	MIMAT0046718	22	0.920647	3.13025	0.33167	NA
bta-miR-12027	bta-mir-12027	MIMAT0046720	22	0.882999	0	1	NA
bta-miR-12030	bta-mir-12030	MIMAT0046723	19	8.86502	0.0788997	0.938164	0.964723
bta-miR-12033	bta-mir-12033	MIMAT0046726	23	0.709118	0.553233	0.855396	NA
bta-miR-12034	bta-mir-12034	MIMAT0046727	19	105.859	0.467569	0.549564	0.794939
bta-miR-12037	bta-mir-12037	MIMAT0046732	20	0.14251	-1.79003	0.658361	NA
bta-miR-12038	bta-mir-12038	MIMAT0046733	22	0.319672	-1.38675	0.729233	NA
bta-miR-12043	bta-mir-12043	MIMAT0046740	20	0.288564	2.69312	0.498485	NA
bta-miR-12046	bta-mir-12046	MIMAT0046748	20	0.0718001	-1.02954	0.800802	NA
bta-miR-12048	bta-mir-12048	MIMAT0046751	23	3.53305	-1.60721	0.234616	0.519909
bta-miR-12050	bta-mir-12050	MIMAT0046753	23	0.786623	-0.148057	0.966317	NA
bta-miR-12053	bta-mir-12053	MIMAT0046760	22	0.186907	2.09097	0.602546	NA
bta-miR-12056	bta-mir-12056	MIMAT0046763	21	0.2154	-2.34853	0.55773	NA
bta-miR-12057	bta-mir-12057	MIMAT0046764	21	15.9023	-0.0815367	0.93511	0.964723
bta-miR-12058	bta-mir-12058	MIMAT0046765	21	0.134443	1.65201	0.683148	NA
bta-miR-12059	bta-mir-12059	MIMAT0046766	21	0.0623023	0.894007	0.826576	NA
bta-miR-12060	bta-mir-12060	MIMAT0046767	21	10.5221	0.7342	0.682826	0.867951
bta-miR-12061	bta-mir-12061	MIMAT0046768	21	7.59833	1.46758	0.15926	0.411048
bta-miR-12064	bta-mir-12064	MIMAT0046771	21	1.93706	0.22977	0.881184	NA
bta-miR-122	bta-mir-122	MIMAT0003849	22	23.6941	2.66494	0.00252562	0.0174268
bta-miR-1224	bta-mir-1224	MIMAT0009944	21	1.39337	2.13025	0.328082	NA
bta-miR-1246	bta-mir-1246	MIMAT0024567	19	44870.6	0.046833	0.947573	0.968053
bta-miR-1247-5p	bta-mir-1247	MIMAT0025549	22	0.172806	0	1	NA
bta-miR-1249	bta-mir-1249	MIMAT0009976	22	1.13576	0	1	NA
bta-miR-125a	bta-mir-125a	MIMAT0003538	23	1124.34	-0.596761	0.226795	0.519909
bta-miR-125b	bta-mir-125b-1	MIMAT0003539	22	1484.44	-0.31485	0.562368	0.796712
bta-miR-125b	bta-mir-125b-2	MIMAT0003539	22	1482.73	-0.314967	0.561883	0.796712
bta-miR-126-3p	bta-mir-126	MIMAT0003540	21	53.8777	0.494234	0.44346	0.692801
bta-miR-126-5p	bta-mir-126	MIMAT0004328	21	7.59225	1.0369	0.377594	0.645776
bta-miR-1260b	bta-mir-1260b	MIMAT0024568	18	90.075	-0.307977	0.575623	0.805095
bta-miR-127	bta-mir-127	MIMAT0003787	22	16.2581	1.46892	0.11286	0.322234
bta-miR-1271	bta-mir-1271	MIMAT0009975	22	0.959307	-4.47541	0.205182	NA
bta-miR-1277	bta-mir-1277	MIMAT0024569	22	0.166574	1.87033	0.642816	NA
bta-miR-128	bta-mir-128-1	MIMAT0003541	21	184.438	-1.30637	0.00754721	0.0416606
bta-miR-128	bta-mir-128-2	MIMAT0003541	21	160.376	-1.06552	0.0299114	0.133154
bta-miR-1287	bta-mir-1287	MIMAT0009971	22	0.86403	0	1	NA
bta-miR-129	bta-mir-129-1	MIMAT0009220	22	6.9709	-0.614996	0.630447	0.841952
bta-miR-129-5p	bta-mir-129-1	MIMAT0009221	22	6.9709	-0.614996	0.630447	0.841952
bta-miR-129	bta-mir-129-2	MIMAT0009220	22	6.9709	-0.614996	0.630447	0.841952
bta-miR-129-5p	bta-mir-129-2	MIMAT0009221	22	6.9709	-0.614996	0.630447	0.841952
bta-miR-1296	bta-mir-1296	MIMAT0009964	22	4.82057	-6.56118	0.000450051	0.0044044
bta-miR-1301	bta-mir-1301	MIMAT0009958	24	0.590218	-1.02956	0.800798	NA
bta-miR-1306	bta-mir-1306	MIMAT0009974	21	45.3377	0.938237	0.0967238	0.293655
bta-miR-1307	bta-mir-1307	MIMAT0009969	22	405.581	0.0694838	0.848201	0.910642
bta-miR-130a	bta-mir-130a	MIMAT0009223	22	142.303	-3.84906	7.14849e-20	7.39869e-18
bta-miR-130b	bta-mir-130b	MIMAT0009224	22	1692.42	-1.88438	4.72271e-05	0.000752001
bta-miR-132	bta-mir-132	MIMAT0003812	22	4.16445	-1.72357	0.328027	0.6009
bta-miR-1343-3p	bta-mir-1343	MIMAT0011840	20	7.21256	-0.785066	0.406537	0.669862
bta-miR-1343-5p	bta-mir-1343	MIMAT0011839	22	5.61188	-1.67773	0.0879625	0.277899
bta-miR-135a	bta-mir-135a-1	MIMAT0009228	23	5.67793	3.65369	0.00667499	0.0373439
bta-miR-135a	bta-mir-135a-2	MIMAT0009228	23	5.67793	3.65369	0.00667499	0.0373439
bta-miR-138	bta-mir-138-1	MIMAT0003813	23	8.1188	-4.46873	0.0113416	0.0601979
bta-miR-138	bta-mir-138-2	MIMAT0003813	23	5.15735	-3.55184	0.0359526	0.156678
bta-miR-1388-3p	bta-mir-1388	MIMAT0013591	22	2.06721	-1.7026	0.331267	0.604161
bta-miR-1388-5p	bta-mir-1388	MIMAT0013590	21	0.072141	0.894007	0.826576	NA
bta-miR-139	bta-mir-139	MIMAT0003788	23	34.6177	-1.94008	0.000422887	0.00427013
bta-miR-140	bta-mir-140	MIMAT0003789	22	85.4061	0.0973113	0.846487	0.910642
bta-miR-141	bta-mir-141	MIMAT0009232	22	10102.9	1.25368	0.000195076	0.00225936
bta-miR-142-3p	bta-mir-142	MIMAT0003791	22	72.9957	-3.83675	0.000106154	0.00137336
bta-miR-142-5p	bta-mir-142	MIMAT0003790	20	269.763	-2.6525	0.000244316	0.0027337
bta-miR-143	bta-mir-143	MIMAT0009233	22	174.804	-0.738988	0.178066	0.43621
bta-miR-145	bta-mir-145	MIMAT0003542	23	1.29047	-3.33539	0.258284	NA
bta-miR-1468	bta-mir-1468	MIMAT0013592	22	2.21172	-0.34971	0.830085	0.909373
bta-miR-146a	bta-mir-146a	MIMAT0009236	24	7.02008	-3.45265	0.0395174	0.162645
bta-miR-146b	bta-mir-146b	MIMAT0009235	24	106.096	-2.6149	1.12404e-07	4.23049e-06
bta-miR-147	bta-mir-147	MIMAT0009237	22	139.928	-2.4558	1.84301e-05	0.000346821
bta-miR-148a	bta-mir-148a	MIMAT0003522	22	244.539	1.53038	6.85193e-05	0.00101311
bta-miR-148b	bta-mir-148b	MIMAT0003814	22	13.3423	0.106491	0.905537	0.956358
bta-miR-149-5p	bta-mir-149	MIMAT0024570	23	52.4153	-0.597093	0.169428	0.42511
bta-miR-150	bta-mir-150	MIMAT0003845	23	53.2482	-1.67248	0.0461053	0.176737
bta-miR-151-3p	bta-mir-151	MIMAT0003524	21	1183.87	-0.142784	0.753947	0.889271
bta-miR-151-5p	bta-mir-151	MIMAT0003523	21	50882.1	0.286454	0.48118	0.732384
bta-miR-152	bta-mir-152	MIMAT0009238	22	4.82283	-0.338693	0.796144	0.909373
bta-miR-154b	bta-mir-154b	MIMAT0025547	23	0.277703	-1.38675	0.729233	NA
bta-miR-154c	bta-mir-154c	MIMAT0025542	22	0.216423	2.28088	0.568739	NA
bta-miR-155	bta-mir-155	MIMAT0009241	23	1340.87	-1.08054	0.0119555	0.0626531
bta-miR-15a	bta-mir-15a	MIMAT0004334	21	251.989	1.20557	0.0189914	0.0936004
bta-miR-15b	bta-mir-15b	MIMAT0003792	22	716.196	-1.37416	0.00573	0.0334115
bta-miR-16a	bta-mir-16a	MIMAT0009242	22	126569	0.445802	0.12576	0.342531
bta-miR-16b	bta-mir-16b	MIMAT0003525	21	12871.3	-0.111394	0.706681	0.870496
bta-miR-17-3p	bta-mir-17	MIMAT0003816	20	72.3199	-0.17841	0.667964	0.864178
bta-miR-17-5p	bta-mir-17	MIMAT0003815	24	149.653	-1.372	0.000611593	0.00538722
bta-miR-1814c	bta-mir-1814c	MIMAT0011984	20	0.072141	0.894007	0.826576	NA
bta-miR-181a	bta-mir-181a-1	MIMAT0003543	24	1296.81	-0.519645	0.235868	0.519909
bta-miR-181a	bta-mir-181a-2	MIMAT0003543	24	1296.88	-0.519431	0.236094	0.519909
bta-miR-181b	bta-mir-181b-1	MIMAT0003793	24	398.167	0.157476	0.729637	0.883244
bta-miR-181b	bta-mir-181b-2	MIMAT0003793	24	424.448	0.107592	0.808388	0.909373
bta-miR-181c	bta-mir-181c	MIMAT0003817	24	9.92244	-1.83607	0.0886054	0.277899
bta-miR-181d	bta-mir-181d	MIMAT0009243	23	7.27774	-3.68532	0.00186503	0.0140386
bta-miR-182	bta-mir-182	MIMAT0009244	24	740.172	-0.507077	0.275827	0.533609
bta-miR-183	bta-mir-183	MIMAT0009245	23	106.683	-0.890498	0.125703	0.342531
bta-miR-1839	bta-mir-1839	MIMAT0009968	24	410.15	1.62357	6.73732e-05	0.00101311
bta-miR-184	bta-mir-184	MIMAT0009246	22	28.1297	1.07998	0.291904	0.554257
bta-miR-1842	bta-mir-1842	MIMAT0036969	21	10.0166	0.574455	0.525792	0.76918
bta-miR-185	bta-mir-185	MIMAT0009247	22	2364.42	0.340772	0.251641	0.520896
bta-miR-186	bta-mir-186	MIMAT0003818	22	1033.6	0.364685	0.261307	0.527679
bta-miR-187	bta-mir-187	MIMAT0009248	22	6.26072	-1.744	0.261876	0.527679
bta-miR-188	bta-mir-188	MIMAT0009249	22	5.51033	-0.353642	0.756439	0.889676
bta-miR-18a	bta-mir-18a	MIMAT0003526	22	25.7065	-0.809647	0.177855	0.43621
bta-miR-18b	bta-mir-18b	MIMAT0003517	22	2.14625	1.28304	0.395345	0.657321
bta-miR-190a	bta-mir-190a	MIMAT0009251	22	9.49476	0.731575	0.417904	0.67848
bta-miR-190b	bta-mir-190b	MIMAT0009252	21	1.34599	0.744362	0.763224	NA
bta-miR-191	bta-mir-191	MIMAT0003819	23	66572.5	-0.246772	0.495602	0.738153
bta-miR-191b	bta-mir-191b	MIMAT0046738	22	4.2355	1.72565	0.315746	0.583566
bta-miR-192	bta-mir-192	MIMAT0003820	23	14.8786	-1.15463	0.0789799	0.257462
bta-miR-193a-3p	bta-mir-193a	MIMAT0003795	22	0.780065	3.00547	0.371006	NA
bta-miR-193a-5p	bta-mir-193a	MIMAT0003794	22	2834	2.53963	7.51148e-05	0.00103658
bta-miR-193b	bta-mir-193b	MIMAT0009253	24	0.2872	-2.75922	0.488348	NA
bta-miR-194	bta-mir-194-1	MIMAT0009254	22	24.5046	0.219772	0.699173	0.870496
bta-miR-194	bta-mir-194-2	MIMAT0009254	22	25.0864	-0.138252	0.808824	0.909373
bta-miR-1949	bta-mir-1949	MIMAT0046755	23	1.65475	1.87232	0.397909	NA
bta-miR-194b	bta-mir-194b	MIMAT0046730	20	1.44227	0.595301	0.803126	NA
bta-miR-194b-3p	bta-mir-194b	MIMAT0040934	23	1.44227	0.595301	0.803126	NA
bta-miR-194b	bta-mir-194b-2	MIMAT0046730	20	0.0623023	0.894007	0.826576	NA
bta-miR-195	bta-mir-195	MIMAT0004335	22	11.4302	-2.20963	0.00406171	0.025478
bta-miR-196a	bta-mir-196a-1	MIMAT0009255	22	1186.08	1.60644	0.171496	0.427291
bta-miR-196a	bta-mir-196a-2	MIMAT0009255	22	1588.17	1.63443	0.164414	0.417592
bta-miR-196b	bta-mir-196b	MIMAT0009256	23	3.39967	0.908717	0.488226	0.737685
bta-miR-197	bta-mir-197	MIMAT0009257	22	7.95583	-0.739899	0.453941	0.706509
bta-miR-199a-3p	bta-mir-199a-1	MIMAT0003746	22	0.518418	0	1	NA
bta-miR-199c	bta-mir-199a-1	MIMAT0011871	20	0.518418	0	1	NA
bta-miR-199a-3p	bta-mir-199a-2	MIMAT0003746	22	0.518418	0	1	NA
bta-miR-199c	bta-mir-199a-2	MIMAT0011871	20	0.518418	0	1	NA
bta-miR-199a-3p	bta-mir-199b	MIMAT0003746	22	0.518418	0	1	NA
bta-miR-199c	bta-mir-199b	MIMAT0011871	20	0.518418	0	1	NA
bta-miR-199c	bta-mir-199c	MIMAT0011871	20	0.172806	0	1	NA
bta-miR-19a	bta-mir-19a	MIMAT0004336	23	3.37776	-2.07618	0.225955	0.519909
bta-miR-19b	bta-mir-19b	MIMAT0004337	23	23.0912	-1.21397	0.0480928	0.181004
bta-miR-19b	bta-mir-19b-2	MIMAT0004337	23	23.3594	-1.19936	0.0493051	0.182253
bta-miR-200a	bta-mir-200a	MIMAT0003822	23	2069.55	0.927875	0.00631499	0.0363112
bta-miR-200b	bta-mir-200b	MIMAT0003842	21	1743.47	-0.263904	0.47823	0.730579
bta-miR-200c	bta-mir-200c	MIMAT0003823	23	36501.5	0.56787	0.258742	0.527679
bta-miR-204	bta-mir-204	MIMAT0004338	22	0.21213	-2.32869	0.561195	NA
bta-miR-205	bta-mir-205	MIMAT0003545	22	16.0346	-1.96951	0.119424	0.338642
bta-miR-206	bta-mir-206	MIMAT0009260	22	0.637634	-3.87944	0.324997	NA
bta-miR-20a	bta-mir-20a	MIMAT0003527	23	590.483	-0.866399	0.0415877	0.164274
bta-miR-20b	bta-mir-20b	MIMAT0003796	22	65.3906	-1.99705	0.00307015	0.0205007
bta-miR-21-3p	bta-mir-21	MIMAT0003745	22	37.4006	0.851099	0.327452	0.6009
bta-miR-21-5p	bta-mir-21	MIMAT0003528	24	5148.7	1.5557	7.4232e-05	0.00103658
bta-miR-210	bta-mir-210	MIMAT0003824	23	170.476	-0.954444	0.0437838	0.169407
bta-miR-211	bta-mir-211	MIMAT0009263	21	0.601658	-3.80649	0.334398	NA
bta-miR-215	bta-mir-215	MIMAT0003797	22	0.682719	0.807273	0.820195	NA
bta-miR-219	bta-mir-219-2	NA	NA	3.19744	1.79803	0.289881	0.553046
bta-miR-22-3p	bta-mir-22	MIMAT0012536	21	458.491	2.4324	4.46754e-09	2.05507e-07
bta-miR-22-5p	bta-mir-22	MIMAT0003826	22	34.227	3.42887	4.7065e-07	1.29899e-05
bta-miR-221	bta-mir-221	MIMAT0003529	22	1141.92	-2.35421	0.00131901	0.0101124
bta-miR-222	bta-mir-222	MIMAT0003530	21	18.2546	-2.94983	0.061008	0.205344
bta-miR-223	bta-mir-223	MIMAT0009270	22	985.62	-3.97417	8.56662e-08	3.54658e-06
bta-miR-224	bta-mir-224	MIMAT0009271	23	26.3741	-3.79845	1.99924e-07	5.91204e-06
bta-miR-2284a	bta-mir-2284a	MIMAT0011906	20	4.40466	1.46959	0.247002	0.520896
bta-miR-2284aa	bta-mir-2284aa-1	MIMAT0025560	21	20.4663	0.266325	0.74828	0.886932
bta-miR-2284aa	bta-mir-2284aa-2	MIMAT0025560	21	20.7944	-0.0570598	0.941785	0.965097
bta-miR-2284aa	bta-mir-2284aa-3	MIMAT0025560	21	28.2778	-0.677383	0.353496	0.625417
bta-miR-2284aa	bta-mir-2284aa-4	MIMAT0025560	21	28.3008	-0.706936	0.356132	0.627399
bta-miR-2284ab	bta-mir-2284ab	MIMAT0030437	21	2230.02	0.523329	0.383714	0.645987
bta-miR-2285by	bta-mir-2284ab	MIMAT0046645	22	2230.02	0.523329	0.383714	0.645987
bta-miR-2284ac	bta-mir-2284ac	MIMAT0030447	22	0.531362	-3.61343	0.360125	NA
bta-miR-2284b	bta-mir-2284b	MIMAT0011983	21	16.8888	0.349206	0.606984	0.829345
bta-miR-2284c	bta-mir-2284c	MIMAT0011926	20	0.638508	-2.44378	0.397843	NA
bta-miR-2284d	bta-mir-2284d	MIMAT0011836	22	2.44342	2.11957	0.220958	0.519909
bta-miR-2284e	bta-mir-2284f	MIMAT0012080	20	0.282841	-2.73888	0.491674	NA
bta-miR-2284f	bta-mir-2284f	MIMAT0011905	20	1.18989	-0.221737	0.920999	NA
bta-miR-2284g	bta-mir-2284g	MIMAT0011847	20	0.585859	-0.951165	0.768667	NA
bta-miR-2284h-5p	bta-mir-2284h	MIMAT0012019	21	5.71973	3.38432	0.017156	0.0855734
bta-miR-2284i	bta-mir-2284i	MIMAT0011792	21	8.71323	2.59724	0.163612	0.417592
bta-miR-2284j	bta-mir-2284j	MIMAT0011827	20	37.9277	1.47851	0.00371623	0.0237078
bta-miR-2284k	bta-mir-2284k	MIMAT0011907	21	27.9049	0.612898	0.22547	0.519909
bta-miR-2284l	bta-mir-2284l	MIMAT0011824	20	0.334683	1.57894	0.69676	NA
bta-miR-2284m	bta-mir-2284m	MIMAT0011976	20	33.4796	1.70328	0.00480454	0.0288273
bta-miR-2284n	bta-mir-2284n	MIMAT0011846	21	0.105039	0	1	NA
bta-miR-2284o	bta-mir-2284o	MIMAT0012068	20	2.44377	0.76245	0.604776	0.829345
bta-miR-2284p	bta-mir-2284p	MIMAT0011885	21	9.52305	1.63789	0.0561281	0.19202
bta-miR-2284r	bta-mir-2284r	MIMAT0012010	23	0.124605	1.57895	0.696758	NA
bta-miR-2284u	bta-mir-2284u	MIMAT0011895	21	2.74238	0.671953	0.645317	0.846379
bta-miR-2284v	bta-mir-2284v	MIMAT0011937	20	15.7645	-1.3551	0.0987318	0.294064
bta-miR-2284w	bta-mir-2284w	MIMAT0017393	21	433.608	-1.09248	0.145887	0.389659
bta-miR-2284x	bta-mir-2284x	MIMAT0017395	21	13789.2	0.401854	0.159852	0.411048
bta-miR-2284y	bta-mir-2284x	MIMAT0024579	21	13787.1	0.401823	0.159803	0.411048
bta-miR-2285av	bta-mir-2284x	MIMAT0046347	20	13787.1	0.401823	0.159803	0.411048
bta-miR-2284y	bta-mir-2284y-1	MIMAT0024579	21	157.548	0.25754	0.441974	0.692801
bta-miR-2285av	bta-mir-2284y-1	MIMAT0046347	20	157.548	0.25754	0.441974	0.692801
bta-miR-2284y	bta-mir-2284y-2	MIMAT0024579	21	158.592	0.22893	0.497451	0.738153
bta-miR-2285av	bta-mir-2284y-2	MIMAT0046347	20	158.592	0.22893	0.497451	0.738153
bta-miR-2284y	bta-mir-2284y-3	MIMAT0024579	21	162.69	0.12179	0.718049	0.87433
bta-miR-2285av	bta-mir-2284y-3	MIMAT0046347	20	162.69	0.12179	0.718049	0.87433
bta-miR-2284h-5p	bta-mir-2284y-4	MIMAT0012019	21	152.481	0.292674	0.379043	0.645776
bta-miR-2284y	bta-mir-2284y-4	MIMAT0024579	21	152.481	0.292674	0.379043	0.645776
bta-miR-2285av	bta-mir-2284y-4	MIMAT0046347	20	152.481	0.292674	0.379043	0.645776
bta-miR-2284y	bta-mir-2284y-5	MIMAT0024579	21	158.592	0.22893	0.497451	0.738153
bta-miR-2285av	bta-mir-2284y-5	MIMAT0046347	20	158.592	0.22893	0.497451	0.738153
bta-miR-2284y	bta-mir-2284y-6	MIMAT0024579	21	157.477	0.26013	0.437942	0.692801
bta-miR-2285av	bta-mir-2284y-6	MIMAT0046347	20	157.477	0.26013	0.437942	0.692801
bta-miR-2284y	bta-mir-2284y-7	MIMAT0024579	21	157.548	0.25754	0.441974	0.692801
bta-miR-2285av	bta-mir-2284y-7	MIMAT0046347	20	157.548	0.25754	0.441974	0.692801
bta-miR-2284aa	bta-mir-2284z-1	MIMAT0025560	21	25.5836	-0.115484	0.836887	0.909373
bta-miR-2284z	bta-mir-2284z-1	MIMAT0025559	22	25.5836	-0.115484	0.836887	0.909373
bta-miR-2284aa	bta-mir-2284z-2	MIMAT0025560	21	25.5836	-0.115484	0.836887	0.909373
bta-miR-2284z	bta-mir-2284z-2	MIMAT0025559	22	25.5836	-0.115484	0.836887	0.909373
bta-miR-2284aa	bta-mir-2284z-3	MIMAT0025560	21	25.4881	-0.154254	0.783709	0.909345
bta-miR-2284z	bta-mir-2284z-3	MIMAT0025559	22	25.4881	-0.154254	0.783709	0.909345
bta-miR-2284aa	bta-mir-2284z-4	MIMAT0025560	21	25.5836	-0.115484	0.836887	0.909373
bta-miR-2284z	bta-mir-2284z-4	MIMAT0025559	22	25.5836	-0.115484	0.836887	0.909373
bta-miR-2284aa	bta-mir-2284z-5	MIMAT0025560	21	25.0699	-0.134558	0.816886	0.909373
bta-miR-2284z	bta-mir-2284z-5	MIMAT0025559	22	25.0699	-0.134558	0.816886	0.909373
bta-miR-2284aa	bta-mir-2284z-6	MIMAT0025560	21	25.4881	-0.154254	0.783709	0.909345
bta-miR-2284z	bta-mir-2284z-6	MIMAT0025559	22	25.4881	-0.154254	0.783709	0.909345
bta-miR-2284aa	bta-mir-2284z-7	MIMAT0025560	21	25.4163	-0.134746	0.809999	0.909373
bta-miR-2284z	bta-mir-2284z-7	MIMAT0025559	22	25.4163	-0.134746	0.809999	0.909373
bta-miR-2285aa	bta-mir-2285aa	MIMAT0030435	23	4.75656	0.221077	0.82922	0.909373
bta-miR-2285ac	bta-mir-2285ac	MIMAT0030440	22	0.989329	-1.08375	0.724869	NA
bta-miR-2285ad	bta-mir-2285ad	MIMAT0030446	22	0.373814	3.07513	0.437675	NA
bta-miR-2285af	bta-mir-2285af-1	MIMAT0031057	21	0.317492	-1.37355	0.731768	NA
bta-miR-2285af	bta-mir-2285af-2	MIMAT0031057	21	0.484066	0.290414	0.933177	NA
bta-miR-2285ah-5p	bta-mir-2285ah	MIMAT0040945	22	0.287882	-0.00796738	0.998415	NA
bta-miR-2284ac	bta-mir-2285ai	MIMAT0030447	22	0.531362	-3.61343	0.360125	NA
bta-miR-2285ai-5p	bta-mir-2285ai	NA	NA	0.531362	-3.61343	0.360125	NA
bta-miR-2285aj-5p	bta-mir-2285aj	MIMAT0040947	22	91.8201	-0.49816	0.275714	0.533609
bta-miR-2285ak-5p	bta-mir-2285ak	MIMAT0040948	22	6.82712	2.58347	0.0209214	0.100715
bta-miR-2285ad	bta-mir-2285al	MIMAT0030446	22	0.373814	3.07513	0.437675	NA
bta-miR-2285al-5p	bta-mir-2285al	MIMAT0040949	21	1.68604	-1.94076	0.376727	NA
bta-miR-2285am-5p	bta-mir-2285am	MIMAT0040950	21	7.54147	-3.24559	0.0255027	0.116023
bta-miR-2285dc	bta-mir-2285am	MIMAT0046710	22	7.54147	-3.24559	0.0255027	0.116023
bta-miR-2285f	bta-mir-2285am	MIMAT0024581	22	0.373814	3.07513	0.437675	NA
bta-miR-2285au	bta-mir-2285ao-1	MIMAT0046346	22	39.0814	0.963449	0.0565856	0.19202
bta-miR-2285au	bta-mir-2285ao-3	MIMAT0046346	22	39.0814	0.963449	0.0565856	0.19202
bta-miR-2285ap	bta-mir-2285ap	MIMAT0046362	22	0.373814	3.07513	0.437675	NA
bta-miR-2285at	bta-mir-2285at-1	MIMAT0046342	21	0.373814	3.07513	0.437675	NA
bta-miR-2285at	bta-mir-2285at-2	MIMAT0046342	21	0.373814	3.07513	0.437675	NA
bta-miR-2285at	bta-mir-2285at-3	MIMAT0046342	21	0.373814	3.07513	0.437675	NA
bta-miR-2285at	bta-mir-2285at-4	MIMAT0046342	21	0.373814	3.07513	0.437675	NA
bta-miR-2285au	bta-mir-2285au	MIMAT0046346	22	39.0814	0.963449	0.0565856	0.19202
bta-miR-2285av	bta-mir-2285av	MIMAT0046347	20	107.253	1.20772	0.00114593	0.0096819
bta-miR-2285b	bta-mir-2285b-1	MIMAT0011833	22	2.14795	-3.99423	0.0875736	0.277899
bta-miR-2285b	bta-mir-2285b-2	MIMAT0011833	22	2.14795	-3.99423	0.0875736	0.277899
bta-miR-2285ba	bta-mir-2285ba-1	MIMAT0046373	22	0.8066	0.813755	0.778622	NA
bta-miR-2285ba	bta-mir-2285ba-2	MIMAT0046373	22	0.8066	0.813755	0.778622	NA
bta-miR-2285bb	bta-mir-2285bb	MIMAT0046375	22	3.81456	0.350008	0.849053	0.910642
bta-miR-2285be	bta-mir-2285be	MIMAT0046380	22	0.186907	2.09097	0.602546	NA
bta-miR-2285bf	bta-mir-2285bf-1	MIMAT0046382	21	2.98009	2.44362	0.105805	0.304189
bta-miR-2285bf	bta-mir-2285bf-2	MIMAT0046382	21	2.98009	2.44362	0.105805	0.304189
bta-miR-2285bf	bta-mir-2285bf-3	MIMAT0046382	21	2.98009	2.44362	0.105805	0.304189
bta-miR-2285bh	bta-mir-2285bh	MIMAT0046388	22	2.62633	-0.319249	0.83196	0.909373
bta-miR-2285bk	bta-mir-2285bk	MIMAT0046622	22	3.13241	1.79817	0.230183	0.519909
bta-miR-2285bn	bta-mir-2285bn	MIMAT0046625	22	7.72799	-0.731396	0.460396	0.711209
bta-miR-2285bo	bta-mir-2285bo	MIMAT0046627	21	11.6739	0.887808	0.240069	0.520896
bta-miR-2285bp	bta-mir-2285bp	MIMAT0046633	22	0.283931	-2.74399	0.490837	NA
bta-miR-2285bq	bta-mir-2285bq	MIMAT0046635	23	0.373814	3.07513	0.437675	NA
bta-miR-2285bs	bta-mir-2285bs	MIMAT0046637	22	0.644362	-2.78703	0.43427	NA
bta-miR-2285bt	bta-mir-2285bt	MIMAT0046639	22	4.35385	-0.608402	0.613979	0.836143
bta-miR-2285bw	bta-mir-2285bw	MIMAT0046643	22	0.172806	0	1	NA
bta-miR-2285by	bta-mir-2285by	MIMAT0046645	22	32.77	1.57737	0.0927596	0.286586
bta-miR-2285bz	bta-mir-2285bz	MIMAT0046646	21	5.01236	-3.34255	0.0121138	0.062689
bta-miR-2285cd	bta-mir-2285cd	MIMAT0046655	23	1.19657	-2.97269	0.239038	NA
bta-miR-2285ce	bta-mir-2285ce	MIMAT0046657	23	0.373814	3.07513	0.437675	NA
bta-miR-2285cf	bta-mir-2285cf	MIMAT0046663	21	1.44393	2.08644	0.38299	NA
bta-miR-2285cj	bta-mir-2285cj	MIMAT0046674	22	7.45845	-0.982234	0.286425	0.548981
bta-miR-2285cl	bta-mir-2285cl	MIMAT0046681	20	2.39216	2.20314	0.232038	0.519909
bta-miR-2285cp	bta-mir-2285cp	MIMAT0046687	22	0.907605	-2.5145	0.364436	NA
bta-miR-2285cr	bta-mir-2285cr-1	MIMAT0046691	20	3.04373	1.43265	0.293194	0.554257
bta-miR-2285cr	bta-mir-2285cr-2	MIMAT0046691	20	4.14329	0.0889043	0.93909	0.964723
bta-miR-2285cw	bta-mir-2285cw-1	MIMAT0046702	22	0.985136	-2.32237	0.401434	NA
bta-miR-2285cw	bta-mir-2285cw-2	MIMAT0046702	22	0.522719	-1.10838	0.743541	NA
bta-miR-2285cy	bta-mir-2285cy	MIMAT0046705	22	1.15701	-1.02955	0.743153	NA
bta-miR-2285da	bta-mir-2285da	MIMAT0046707	22	1.15701	-1.02955	0.743153	NA
bta-miR-2285db	bta-mir-2285db	MIMAT0046709	22	0.756668	-0.112264	0.967593	NA
bta-miR-2285am-5p	bta-mir-2285dc	MIMAT0040950	21	6.87542	-3.00876	0.0535607	0.187916
bta-miR-2285dc	bta-mir-2285dc	MIMAT0046710	22	6.87542	-3.00876	0.0535607	0.187916
bta-miR-2285dd	bta-mir-2285dd	MIMAT0046712	22	0.2154	-2.34853	0.55773	NA
bta-miR-2285de	bta-mir-2285de	MIMAT0046713	22	0.667571	-1.88697	0.493328	NA
bta-miR-2285dg	bta-mir-2285dg	MIMAT0046736	22	0.172806	0	1	NA
bta-miR-2285dj	bta-mir-2285dj	MIMAT0046747	23	0.283931	-2.74399	0.490837	NA
bta-miR-2285e	bta-mir-2285e-2	MIMAT0024580	22	0.328327	0.376197	0.924752	NA
bta-miR-2285f	bta-mir-2285f-1	MIMAT0024581	22	0.373814	3.07513	0.437675	NA
bta-miR-2285f	bta-mir-2285f-2	MIMAT0024581	22	0.373814	3.07513	0.437675	NA
bta-miR-2285i	bta-mir-2285i	MIMAT0024584	22	1.09125	0.746348	0.814166	NA
bta-miR-2285j	bta-mir-2285j-1	MIMAT0024585	22	0.2154	-2.34853	0.55773	NA
bta-miR-2285j	bta-mir-2285j-2	MIMAT0024585	22	0.2154	-2.34853	0.55773	NA
bta-miR-2285k	bta-mir-2285k-1	MIMAT0024586	21	43.3247	-0.184703	0.708592	0.870496
bta-miR-2285k	bta-mir-2285k-2	MIMAT0024586	21	42.9586	-0.176079	0.738917	0.884138
bta-miR-2285k	bta-mir-2285k-3	MIMAT0024586	21	42.9586	-0.176079	0.738917	0.884138
bta-miR-2285k	bta-mir-2285k-4	MIMAT0024586	21	43.3247	-0.184703	0.708592	0.870496
bta-miR-2285k	bta-mir-2285k-5	MIMAT0024586	21	42.9586	-0.176079	0.738917	0.884138
bta-miR-2285l	bta-mir-2285l	MIMAT0024587	23	0.373814	3.07513	0.437675	NA
bta-miR-2285n	bta-mir-2285n-1	MIMAT0025531	22	0.373814	3.07513	0.437675	NA
bta-miR-2285n	bta-mir-2285n-2	MIMAT0025531	22	0.373814	3.07513	0.437675	NA
bta-miR-2285n	bta-mir-2285n-3	MIMAT0025531	22	0.373814	3.07513	0.437675	NA
bta-miR-2285n	bta-mir-2285n-4	MIMAT0025531	22	0.373814	3.07513	0.437675	NA
bta-miR-2285n	bta-mir-2285n-5	MIMAT0025531	22	0.373814	3.07513	0.437675	NA
bta-miR-2285n	bta-mir-2285n-6	MIMAT0025531	22	0.373814	3.07513	0.437675	NA
bta-miR-2285n	bta-mir-2285n-7	MIMAT0025531	22	0.373814	3.07513	0.437675	NA
bta-miR-2285r	bta-mir-2285r	MIMAT0025575	23	0.817913	-3.10556	0.342395	NA
bta-miR-2285t	bta-mir-2285t	MIMAT0025577	22	1335.7	-2.63528	7.62944e-10	4.51227e-08
bta-miR-2285bg	bta-mir-2285u	MIMAT0046386	20	0.373814	3.07513	0.437675	NA
bta-miR-2285u	bta-mir-2285u	MIMAT0031094	20	0.373814	3.07513	0.437675	NA
bta-miR-2285v	bta-mir-2285v	MIMAT0025579	21	0.498582	-2.36428	0.543139	NA
bta-miR-2285f	bta-mir-2285z	MIMAT0024581	22	0.515234	1.36036	0.729192	NA
bta-miR-2289	bta-mir-2289	MIMAT0011796	20	0.581143	-0.135034	0.97171	NA
bta-miR-2295	bta-mir-2295	MIMAT0011803	21	1.2654	-3.2783	0.336364	NA
bta-miR-2299-3p	bta-mir-2299	MIMAT0011808	21	305.406	-2.22049	1.23394e-06	3.005e-05
bta-miR-2310	bta-mir-2310	MIMAT0011822	21	0.072141	0.894007	0.826576	NA
bta-miR-2311	bta-mir-2311	MIMAT0011826	23	1.85327	4.83377	0.0366639	NA
bta-miR-2313-3p	bta-mir-2313	MIMAT0011830	20	1.91574	-0.873482	0.66659	NA
bta-miR-2313-5p	bta-mir-2313	MIMAT0011829	22	0.597091	0.873217	0.792421	NA
bta-miR-2316	bta-mir-2316	MIMAT0011837	23	0.521358	3.51677	0.373009	NA
bta-miR-2320-5p	bta-mir-2320	MIMAT0011844	23	2.09347	-0.143216	0.937542	0.964723
bta-miR-2323	bta-mir-2323	MIMAT0011852	23	0.106272	-1.02954	0.800802	NA
bta-miR-2324	bta-mir-2324	MIMAT0011853	23	0.104272	0.894007	0.826576	NA
bta-miR-2328-3p	bta-mir-2328	MIMAT0011858	21	1.39765	-1.57851	0.520118	NA
bta-miR-2329-5p	bta-mir-2329-1	MIMAT0011860	22	0.363319	3.01928	0.446292	NA
bta-miR-2329-5p	bta-mir-2329-2	MIMAT0011860	22	0.363319	3.01928	0.446292	NA
bta-miR-2332	bta-mir-2332	MIMAT0011865	24	0.105039	0	1	NA
bta-miR-2336	bta-mir-2336	MIMAT0011869	22	7.3144	0.941091	0.391063	0.652824
bta-miR-2339	bta-mir-2339	MIMAT0011873	20	1.58054	-0.534352	0.834064	NA
bta-miR-2342	bta-mir-2342	MIMAT0011877	21	1.47684	2.66541	0.303422	NA
bta-miR-2346	bta-mir-2346	MIMAT0011881	22	8.00647	-2.64484	0.0228635	0.108798
bta-miR-2348	bta-mir-2348	MIMAT0011883	21	0.525197	0	1	NA
bta-miR-2354	bta-mir-2354	MIMAT0011890	21	0.0718001	-1.02954	0.800802	NA
bta-miR-2357	bta-mir-2357	MIMAT0011894	24	0.0623023	0.894007	0.826576	NA
bta-miR-2366	bta-mir-2366	MIMAT0011904	22	0.195315	0.617188	0.878928	NA
bta-miR-2370-3p	bta-mir-2370	MIMAT0011915	21	0.168575	-0.0677581	0.986751	NA
bta-miR-2370-5p	bta-mir-2370	MIMAT0011914	22	1.5313	1.24147	0.637658	NA
bta-miR-2373-3p	bta-mir-2373	MIMAT0011919	23	1.48138	0	1	NA
bta-miR-2376	bta-mir-2376	MIMAT0011922	23	3.9995	-0.515274	0.643848	0.846379
bta-miR-2378	bta-mir-2378	MIMAT0011924	21	3.32929	0.639073	0.685867	0.867951
bta-miR-2382-5p	bta-mir-2382	MIMAT0011930	22	2.05552	0.521032	0.73177	0.883244
bta-miR-2387	bta-mir-2387	MIMAT0011939	22	90.9106	-0.336883	0.646029	0.846379
bta-miR-2388-3p	bta-mir-2388	MIMAT0011941	21	1.91557	-2.13925	0.378904	NA
bta-miR-2389	bta-mir-2389	MIMAT0011942	21	1.43981	2.00054	0.425879	NA
bta-miR-2396	bta-mir-2396	MIMAT0011949	22	0.124605	1.57895	0.696758	NA
bta-miR-2397-3p	bta-mir-2397	MIMAT0011952	22	12.4764	-0.0672754	0.926593	0.964723
bta-miR-2397-5p	bta-mir-2397	MIMAT0011951	23	0.70614	-3.54536	0.312237	NA
bta-miR-2398	bta-mir-2398	MIMAT0011953	22	0.417087	3.19007	0.420248	NA
bta-miR-2399-5p	bta-mir-2399	MIMAT0011954	22	0.518418	0	1	NA
bta-miR-23a	bta-mir-23a	MIMAT0003827	22	2679.52	0.548134	0.166488	0.420281
bta-miR-23b-3p	bta-mir-23b	NA	NA	1146.88	-0.458927	0.271818	0.530814
bta-miR-24-3p	bta-mir-24-1	MIMAT0003840	22	2605.46	0.21919	0.567706	0.796712
bta-miR-24-3p	bta-mir-24-2	MIMAT0003840	22	2569.61	0.220677	0.566563	0.796712
bta-miR-2403	bta-mir-2403	MIMAT0011960	21	25.7497	0.638355	0.544034	0.792769
bta-miR-2406	bta-mir-2406	MIMAT0011964	22	0.852902	-2.75592	0.410317	NA
bta-miR-2407	bta-mir-2407	MIMAT0011965	22	0.521358	3.51677	0.373009	NA
bta-miR-2408	bta-mir-2408	MIMAT0011966	21	0.359682	-0.559027	0.887975	NA
bta-miR-2409	bta-mir-2409	MIMAT0011967	20	0.420157	0	1	NA
bta-miR-2410	bta-mir-2410	MIMAT0011968	22	0.868262	-0.675725	0.810414	NA
bta-miR-2411-3p	bta-mir-2411	MIMAT0011973	25	0.104272	0.894007	0.826576	NA
bta-miR-2411-5p	bta-mir-2411	MIMAT0011972	24	2.44756	4.04472	0.0655108	0.216972
bta-miR-2418	bta-mir-2418	MIMAT0011982	22	0.561369	3.63106	0.357299	NA
bta-miR-2419-3p	bta-mir-2419	MIMAT0011986	22	1.15751	2.70928	0.336982	NA
bta-miR-2419-5p	bta-mir-2419	MIMAT0011985	22	73.1798	2.14231	0.00193846	0.0143308
bta-miR-2426	bta-mir-2426	MIMAT0011996	21	10.0727	1.35613	0.225563	0.519909
bta-miR-2427	bta-mir-2427	MIMAT0011997	21	0.106272	-1.02954	0.800802	NA
bta-miR-2428	bta-mir-2428	MIMAT0011998	21	0.702325	1.65591	0.647824	NA
bta-miR-2431-3p	bta-mir-2431	MIMAT0012002	23	1.31816	3.03094	0.215547	NA
bta-miR-2431-5p	bta-mir-2431	MIMAT0012001	22	8.58405	-0.354687	0.689329	0.867951
bta-miR-2432	bta-mir-2432	MIMAT0012004	22	0.144282	1.72173	0.670241	NA
bta-miR-2436-3p	bta-mir-2436	MIMAT0012009	22	0.0623023	0.894007	0.826576	NA
bta-miR-2436-5p	bta-mir-2436	MIMAT0012008	22	2.16743	2.01668	0.3402	0.615034
bta-miR-2438	bta-mir-2438	MIMAT0012012	23	0.2154	-2.34853	0.55773	NA
bta-miR-2441	bta-mir-2441	MIMAT0012016	20	0.527663	-2.26622	0.57217	NA
bta-miR-2443	bta-mir-2443	MIMAT0012018	24	38.9813	0.254138	0.605545	0.829345
bta-miR-2446	bta-mir-2446	MIMAT0012023	23	1.19807	0.893999	0.801378	NA
bta-miR-2447	bta-mir-2447	MIMAT0012024	22	11.109	0.353056	0.74513	0.886932
bta-miR-2448-3p	bta-mir-2448	MIMAT0012026	22	145.642	-1.39512	0.0085942	0.0462078
bta-miR-2448-5p	bta-mir-2448	MIMAT0012025	22	0.072141	0.894007	0.826576	NA
bta-miR-2449	bta-mir-2449	MIMAT0012027	20	0.14142	-1.78255	0.659733	NA
bta-miR-2450a	bta-mir-2450a	MIMAT0012030	21	2.29386	-1.02955	0.702386	0.870496
bta-miR-2450c	bta-mir-2450c	MIMAT0012028	22	2.79647	-1.41091	0.5578	0.796712
bta-miR-2451	bta-mir-2451	MIMAT0012031	22	0.351499	-1.78256	0.659732	NA
bta-miR-2453	bta-mir-2453	MIMAT0012034	23	4.95424	0.00167964	0.999067	1
bta-miR-2454-5p	bta-mir-2454	MIMAT0012035	23	0.662359	-0.0677708	0.985434	NA
bta-miR-2455	bta-mir-2455	MIMAT0012037	22	0.783282	-2.34898	0.553248	NA
bta-miR-2457	bta-mir-2457	MIMAT0012042	22	1.4082	0	1	NA
bta-miR-2458	bta-mir-2458	MIMAT0012043	22	1.36934	-0.700402	0.793146	NA
bta-miR-2461-3p	bta-mir-2461	MIMAT0012048	22	4.47543	-2.70538	0.0260541	0.117243
bta-miR-2464-3p	bta-mir-2464	MIMAT0012052	21	0.216423	2.28088	0.568739	NA
bta-miR-2465	bta-mir-2465	MIMAT0012053	23	0.78409	-4.18869	0.266206	NA
bta-miR-2468	bta-mir-2468	MIMAT0012058	22	31.9003	0.324957	0.673531	0.867951
bta-miR-2474	bta-mir-2474	MIMAT0012065	22	2.4487	-4.62329	0.0420604	0.164274
bta-miR-2483-3p	bta-mir-2483	MIMAT0012076	22	5.28859	0.67319	0.551081	0.794939
bta-miR-2483-5p	bta-mir-2483	MIMAT0012075	22	0.258707	1.1292	0.77854	NA
bta-miR-25	bta-mir-25	MIMAT0003853	22	457.397	-1.42671	0.00125143	0.00977533
bta-miR-26a	bta-mir-26a-1	MIMAT0003516	22	76251.3	0.456491	0.250536	0.520896
bta-miR-26a	bta-mir-26a-2	MIMAT0003516	22	76265.9	0.456135	0.25093	0.520896
bta-miR-26b	bta-mir-26b	MIMAT0003531	22	24798.4	0.566856	0.0964244	0.293655
bta-miR-27a-3p	bta-mir-27a	MIMAT0003532	20	476.966	-0.391781	0.407742	0.669862
bta-miR-27a-5p	bta-mir-27a	MIMAT0012532	22	5.82709	-0.51164	0.629249	0.841952
bta-miR-27b	bta-mir-27b	MIMAT0003546	21	230.333	-0.462942	0.234035	0.519909
bta-miR-28	bta-mir-28	MIMAT0009272	22	164.244	-0.337433	0.383848	0.645987
bta-miR-2887	bta-mir-2887-1	MIMAT0013845	20	183.123	1.5295	0.051478	0.183791
bta-miR-2887	bta-mir-2887-2	MIMAT0013845	20	183.123	1.5295	0.051478	0.183791
bta-miR-2904	bta-mir-2904-1	MIMAT0013862	19	189.6	0.297559	0.639229	0.845498
bta-miR-2904	bta-mir-2904-2	MIMAT0013862	19	189.6	0.297559	0.639229	0.845498
bta-miR-2904	bta-mir-2904-3	MIMAT0013862	19	189.6	0.297559	0.639229	0.845498
bta-miR-296-3p	bta-mir-296	MIMAT0009273	22	1029.53	-2.36347	2.38689e-05	0.000404645
bta-miR-296-5p	bta-mir-296	MIMAT0026918	19	18.1354	-0.961283	0.153133	0.406392
bta-miR-299	bta-mir-299	MIMAT0009274	22	0.460347	-1.38676	0.729231	NA
bta-miR-29a	bta-mir-29a	MIMAT0003518	23	2198.71	2.15944	1.1897e-11	9.85068e-10
bta-miR-29b	bta-mir-29b-1	MIMAT0003828	23	665.521	4.37523	4.31818e-24	5.95909e-22
bta-miR-29b	bta-mir-29b-2	MIMAT0003828	23	666.5	4.37822	3.84846e-24	5.95909e-22
bta-miR-29c	bta-mir-29c	MIMAT0003829	22	1602.04	4.10123	5.45883e-39	2.25995e-36
bta-miR-29d-5p	bta-mir-29c	MIMAT0026919	21	74.9787	0.942264	0.0405189	0.162863
bta-miR-29d-3p	bta-mir-29d	MIMAT0009275	22	8.37914	3.46045	0.000281423	0.00306603
bta-miR-29d-5p	bta-mir-29d	MIMAT0026919	21	74.9787	0.942264	0.0405189	0.162863
bta-miR-29e	bta-mir-29e	MIMAT0009953	24	1.04799	4.54948	0.114782	NA
bta-miR-301a	bta-mir-301a	MIMAT0009276	25	1.27688	-4.89686	0.0665394	NA
bta-miR-3065	bta-mir-3065	MIMAT0046741	23	0.567544	-0.843298	0.828569	NA
bta-miR-30a-5p	bta-mir-30a	MIMAT0003841	24	80143.8	-0.472704	0.302929	0.570057
bta-miR-30b-3p	bta-mir-30b	MIMAT0012534	21	272.961	-0.581373	0.0983981	0.294064
bta-miR-30b-5p	bta-mir-30b	MIMAT0003547	22	418.07	-0.377334	0.484508	0.734749
bta-miR-30c	bta-mir-30c	MIMAT0003850	23	204.693	-0.858875	0.0391743	0.162645
bta-miR-30d	bta-mir-30d	MIMAT0003533	24	22533.7	0.256265	0.545747	0.792769
bta-miR-30e-5p	bta-mir-30e	MIMAT0003799	24	5896.44	0.718544	0.0376324	0.16229
bta-miR-30f	bta-mir-30f	MIMAT0009282	24	1010.82	-1.79612	0.000536209	0.00482622
bta-miR-31	bta-mir-31	MIMAT0003548	21	116.625	0.714623	0.249065	0.520896
bta-miR-3141	bta-mir-3141	MIMAT0024573	18	1.95573	-1.63551	0.355554	NA
bta-miR-32	bta-mir-32	MIMAT0009283	23	9.12519	0.621933	0.509077	0.750027
bta-miR-320a	bta-mir-320a-1	MIMAT0003534	22	47690.7	1.24983	0.000363303	0.00376018
bta-miR-320a	bta-mir-320a-2	MIMAT0003534	22	47690.7	1.24983	0.000363303	0.00376018
bta-miR-320b	bta-mir-320b	MIMAT0011991	20	1.35458	3.94782	0.0776321	NA
bta-miR-323	bta-mir-323	MIMAT0009284	22	0.249209	2.49837	0.531109	NA
bta-miR-324	bta-mir-324	MIMAT0009285	23	116.391	-0.807095	0.0396792	0.162645
bta-miR-326	bta-mir-326	MIMAT0009286	20	71.6502	-0.154846	0.861904	0.917297
bta-miR-328	bta-mir-328	MIMAT0009287	22	25.1732	-0.435406	0.476156	0.730106
bta-miR-330	bta-mir-330	MIMAT0009290	23	0.832304	-1.97538	0.447917	NA
bta-miR-331-3p	bta-mir-331	MIMAT0004339	21	87.3693	-1.60554	0.000196466	0.00225936
bta-miR-331-5p	bta-mir-331	MIMAT0026716	18	9.76711	-1.32372	0.347743	0.620542
bta-miR-335	bta-mir-335	MIMAT0009291	23	1540.72	-0.401479	0.352096	0.625417
bta-miR-338	bta-mir-338	MIMAT0009292	23	13.8986	1.51461	0.0971756	0.293655
bta-miR-339a	bta-mir-339a	MIMAT0009293	22	928.045	-0.588672	0.2507	0.520896
bta-miR-339b	bta-mir-339a	MIMAT0012038	20	928.045	-0.588672	0.2507	0.520896
bta-miR-339b	bta-mir-339b	MIMAT0012038	20	718	-0.103696	0.848691	0.910642
bta-miR-33a	bta-mir-33a	MIMAT0009294	21	1.69556	1.59133	0.398469	NA
bta-miR-33b	bta-mir-33b	MIMAT0009295	20	1.09265	-0.358078	0.8788	NA
bta-miR-340	bta-mir-340	MIMAT0009296	23	8.49116	-1.48587	0.133106	0.360169
bta-miR-342	bta-mir-342	MIMAT0003846	25	354.74	-1.85747	1.20094e-06	3.005e-05
bta-miR-3431	bta-mir-3431	MIMAT0017394	22	6.13793	-1.75657	0.12263	0.34073
bta-miR-3432a	bta-mir-3432a-1	MIMAT0017396	22	2166.63	0.141102	0.730957	0.883244
bta-miR-3432a	bta-mir-3432a-2	MIMAT0017396	22	2210.48	0.130925	0.749821	0.886932
bta-miR-3432b	bta-mir-3432b	MIMAT0036976	21	63.7238	0.652812	0.307149	0.575384
bta-miR-345-3p	bta-mir-345	MIMAT0012535	20	534.856	-0.0542709	0.894211	0.949239
bta-miR-345-5p	bta-mir-345	MIMAT0003800	21	7.73713	-1.11158	0.335833	0.609802
bta-miR-346	bta-mir-346	MIMAT0009297	23	0.321265	-0.236683	0.952735	NA
bta-miR-34a	bta-mir-34a	MIMAT0004340	22	1209.25	-0.849048	0.0389053	0.162645
bta-miR-3533	bta-mir-3533	MIMAT0036975	20	0.2154	-2.34853	0.55773	NA
bta-miR-361	bta-mir-361	MIMAT0003830	22	800.009	-0.911673	0.0145828	0.0745344
bta-miR-3613a	bta-mir-3613a	MIMAT0024574	22	6.27505	0.848808	0.375999	0.645776
bta-miR-362-3p	bta-mir-362	MIMAT0012548	21	0.423007	3.24344	0.412299	NA
bta-miR-362-5p	bta-mir-362	MIMAT0009298	24	128.62	1.01957	0.0503879	0.183791
bta-miR-363	bta-mir-363	MIMAT0003855	21	67.3673	-1.95169	0.00361709	0.0237078
bta-miR-365-3p	bta-mir-365-1	MIMAT0004341	22	151.81	0.741292	0.271119	0.530814
bta-miR-365-5p	bta-mir-365-1	MIMAT0012539	23	0.746762	-4.11484	0.284954	NA
bta-miR-365-3p	bta-mir-365-2	MIMAT0004341	22	151.81	0.741292	0.271119	0.530814
bta-miR-3660	bta-mir-3660	MIMAT0025555	21	5.48841	0	1	1
bta-miR-369-5p	bta-mir-369	MIMAT0003801	20	1.42923	2.65772	0.251716	NA
bta-miR-374a	bta-mir-374a	MIMAT0004342	22	51.9215	0.365326	0.46004	0.711209
bta-miR-374b	bta-mir-374b	MIMAT0009302	22	40.6334	-0.219495	0.657462	0.856476
bta-miR-374c	bta-mir-374c	MIMAT0046394	21	0.176983	-2.02619	0.615182	NA
bta-miR-375	bta-mir-375	MIMAT0009303	23	8548.12	3.82869	1.69824e-10	1.17178e-08
bta-miR-376a	bta-mir-376a	MIMAT0009946	21	0.331189	2.89749	0.46541	NA
bta-miR-376b	bta-mir-376b	MIMAT0009945	22	0.134443	1.65201	0.683148	NA
bta-miR-376d	bta-mir-376d	MIMAT0010199	21	0.176413	1.94795	0.628536	NA
bta-miR-376e	bta-mir-376e	MIMAT0025543	22	0.0623023	0.894007	0.826576	NA
bta-miR-378	bta-mir-378-1	MIMAT0009305	22	141.446	0.982647	0.0919084	0.286091
bta-miR-378	bta-mir-378-2	MIMAT0009305	22	228.298	1.3678	0.00422561	0.0261105
bta-miR-378b	bta-mir-378b	MIMAT0025535	22	3.52558	-0.354592	0.797854	0.909373
bta-miR-378c	bta-mir-378c	MIMAT0025551	21	20.3694	0.0445846	0.949347	0.968053
bta-miR-378d	bta-mir-378d	MIMAT0036972	22	10.836	-0.449267	0.666954	0.864178
bta-miR-379	bta-mir-379	MIMAT0009306	21	1.9777	3.60545	0.081274	NA
bta-miR-381	bta-mir-381	MIMAT0009307	22	1.29976	1.00468	0.720252	NA
bta-miR-382	bta-mir-382	MIMAT0009308	22	76.1206	3.33117	0.000457462	0.0044044
bta-miR-3956	bta-mir-3956	MIMAT0025544	23	0.417087	3.19007	0.420248	NA
bta-miR-411a	bta-mir-411a	MIMAT0009312	22	74.4266	3.13654	0.000533452	0.00482622
bta-miR-411c-5p	bta-mir-411c	MIMAT0025545	22	0.520055	3.53343	0.370693	NA
bta-miR-421	bta-mir-421	MIMAT0009314	23	878.574	0.849062	0.00791085	0.0430933
bta-miR-423-3p	bta-mir-423	MIMAT0003831	24	72.7767	-0.75267	0.0847768	0.2742
bta-miR-423-5p	bta-mir-423	MIMAT0012537	23	82941.9	0.521732	0.264836	0.527679
bta-miR-424-3p	bta-mir-424	MIMAT0015304	21	5.06732	-1.50413	0.344918	0.620542
bta-miR-424-5p	bta-mir-424	MIMAT0013593	21	7.00095	0.664261	0.583358	0.810436
bta-miR-425-3p	bta-mir-425	MIMAT0003833	22	620.73	-0.00779288	0.983809	0.998469
bta-miR-425-5p	bta-mir-425	MIMAT0003832	22	310.932	-0.529438	0.122027	0.34073
bta-miR-4286	bta-mir-4286-1	MIMAT0024575	17	0.172806	0	1	NA
bta-miR-4286	bta-mir-4286-2	MIMAT0024575	17	0.244606	-1.02955	0.8008	NA
bta-miR-429	bta-mir-429	MIMAT0009315	22	862.882	-0.388178	0.375244	0.645776
bta-miR-432	bta-mir-432	MIMAT0009317	23	23.277	1.32245	0.262938	0.527679
bta-miR-4444	bta-mir-4444	MIMAT0036978	18	0.106272	-1.02954	0.800802	NA
bta-miR-4449	bta-mir-4449	MIMAT0036973	22	0.567881	0	1	NA
bta-miR-449a	bta-mir-449a	MIMAT0009320	22	1.04589	1.10679	0.696197	NA
bta-miR-450a	bta-mir-450a-1	MIMAT0003834	22	2.70052	0.897499	0.561735	0.796712
bta-miR-450a	bta-mir-450a-2	MIMAT0003834	22	2.84412	0.599999	0.695701	0.870496
bta-miR-450b	bta-mir-450b	MIMAT0024576	22	0.345612	0	1	NA
bta-miR-452	bta-mir-452	MIMAT0009324	22	9.7003	-1.88157	0.14336	0.385395
bta-miR-454	bta-mir-454	MIMAT0009326	23	3.74764	-1.99374	0.158539	0.411048
bta-miR-455-3p	bta-mir-455	MIMAT0003836	22	9.43573	-7.78293	1.91536e-07	5.91204e-06
bta-miR-455-5p	bta-mir-455	MIMAT0003835	21	1.06761	-4.64228	0.102097	NA
bta-miR-4657	bta-mir-4657	MIMAT0036970	23	0.628453	-2.73889	0.491671	NA
bta-miR-484	bta-mir-484	MIMAT0003535	22	352.14	-0.641647	0.191628	0.466671
bta-miR-485	bta-mir-485	MIMAT0009328	23	1.78925	-0.127144	0.962563	NA
bta-miR-486	bta-mir-486	MIMAT0009329	22	6.28884	-0.309226	0.804938	0.909373
bta-miR-487b	bta-mir-487b	MIMAT0003847	22	0.216423	2.28088	0.568739	NA
bta-miR-490	bta-mir-490	MIMAT0009331	22	0.427531	-3.32912	0.400236	NA
bta-miR-491	bta-mir-491	MIMAT0009332	22	5.04782	-0.233653	0.816944	0.909373
bta-miR-493	bta-mir-493	MIMAT0009333	22	1.90277	1.46973	0.566419	NA
bta-miR-494	bta-mir-494	MIMAT0009334	22	0.206584	2.21985	0.579512	NA
bta-miR-497	bta-mir-497	MIMAT0004343	22	3.76622	-5.32801	0.00208197	0.0151217
bta-miR-499	bta-mir-499	MIMAT0003536	21	51.1376	2.49413	2.05879e-05	0.000370583
bta-miR-500	bta-mir-500	MIMAT0009337	23	140.193	0.711651	0.104931	0.304189
bta-miR-502a	bta-mir-502a-1	MIMAT0009338	22	4.15042	-0.881858	0.680588	0.867951
bta-miR-502a	bta-mir-502a-2	MIMAT0009338	22	4.15042	-0.881858	0.680588	0.867951
bta-miR-502b	bta-mir-502b	MIMAT0009339	21	0.311511	2.81545	0.47854	NA
bta-miR-503-5p	bta-mir-503	MIMAT0025557	20	4.12277	-5.90695	0.00293236	0.0199016
bta-miR-504	bta-mir-504	MIMAT0009340	22	0.212545	-2.26622	0.572169	NA
bta-miR-505	bta-mir-505	MIMAT0009341	22	17.753	-2.67777	0.00123831	0.00977533
bta-miR-532	bta-mir-532	MIMAT0003848	22	2789.22	-0.215781	0.553551	0.795729
bta-miR-545-3p	bta-mir-545	MIMAT0003807	22	0.212545	-2.26622	0.572169	NA
bta-miR-545-5p	bta-mir-545	MIMAT0003806	21	1.246	1.37267	0.613487	NA
bta-miR-582	bta-mir-582	MIMAT0009351	23	0.318403	-2.89345	0.466702	NA
bta-miR-592	bta-mir-592	MIMAT0009353	23	0.1436	-1.79748	0.656996	NA
bta-miR-6119-3p	bta-mir-6119	MIMAT0024589	23	11.9598	-2.00127	0.0395338	0.162645
bta-miR-6119-5p	bta-mir-6119	MIMAT0024588	23	23.6331	-0.566854	0.256161	0.527615
bta-miR-6120-3p	bta-mir-6120	MIMAT0024591	22	121.449	1.25599	0.0151805	0.0766431
bta-miR-6123	bta-mir-6123	MIMAT0024596	21	10.6859	-2.56904	0.00526993	0.0311679
bta-miR-628	bta-mir-628	MIMAT0009356	22	4.03908	1.15992	0.371903	0.645776
bta-miR-6516	bta-mir-6516	MIMAT0030443	21	0.903052	4.32954	0.150767	NA
bta-miR-6517	bta-mir-6517	MIMAT0025528	23	44.2751	0.77264	0.172362	0.427291
bta-miR-6518	bta-mir-6518	MIMAT0025536	22	2.43461	-2.20042	0.405654	0.669862
bta-miR-652	bta-mir-652	MIMAT0024578	21	625.39	0.668639	0.0416914	0.164274
bta-miR-6520	bta-mir-6520	MIMAT0025538	21	46.7283	0.235155	0.682552	0.867951
bta-miR-6522	bta-mir-6522	MIMAT0025540	22	153.824	1.94652	0.000536247	0.00482622
bta-miR-6523a	bta-mir-6523a	MIMAT0025552	22	23.4038	-0.973291	0.125554	0.342531
bta-miR-6524	bta-mir-6524	MIMAT0025553	21	6.58396	-1.78041	0.121959	0.34073
bta-miR-6525	bta-mir-6525	MIMAT0025554	20	335.112	-0.406387	0.346803	0.620542
bta-miR-6527	bta-mir-6527	MIMAT0025561	21	3.89185	-2.00629	0.238243	0.520896
bta-miR-6528	bta-mir-6528	MIMAT0025562	20	0.315118	0	1	NA
bta-miR-6529a	bta-mir-6529a	MIMAT0025565	21	1942.83	-0.8767	0.0514971	0.183791
bta-miR-6533	bta-mir-6533	MIMAT0025569	21	1.20433	0.47566	0.871	NA
bta-miR-6534	bta-mir-6534	MIMAT0025570	22	1.73217	-0.365796	0.883652	NA
bta-miR-6535	bta-mir-6535	MIMAT0025571	22	7.57582	-0.914674	0.413277	0.673608
bta-miR-660	bta-mir-660	MIMAT0004344	22	10149.3	0.470671	0.101289	0.299525
bta-miR-664b	bta-mir-664b	MIMAT0030438	23	75.0424	0.102745	0.858795	0.916343
bta-miR-671	bta-mir-671	MIMAT0009365	23	87.2735	-0.0523766	0.905534	0.956358
bta-miR-6715	bta-mir-6715	MIMAT0046369	21	43.1627	2.24566	0.00372224	0.0237078
bta-miR-6775	bta-mir-6775	MIMAT0046673	25	0.458916	-2.75417	0.489173	NA
bta-miR-7	bta-mir-7-1	MIMAT0003843	24	1614.9	-0.174514	0.705215	0.870496
bta-miR-7	bta-mir-7-2	MIMAT0003843	24	1637.96	-0.183357	0.689748	0.867951
bta-miR-7	bta-mir-7-3	MIMAT0003843	24	1613.6	-0.175462	0.703434	0.870496
bta-miR-708	bta-mir-708	MIMAT0009367	23	1.36152	-2.3745	0.382231	NA
bta-miR-7180	bta-mir-7180	MIMAT0046626	24	0.360705	3.01326	0.447225	NA
bta-miR-744	bta-mir-744	MIMAT0009369	22	406.907	-1.96483	2.44351e-05	0.000404645
bta-miR-760-3p	bta-mir-760	MIMAT0022951	20	495.78	-0.12565	0.820674	0.909373
bta-miR-760-5p	bta-mir-760	MIMAT0009372	22	1.59563	0.186256	0.925551	NA
bta-miR-769	bta-mir-769	MIMAT0009376	22	57.9969	-1.46521	0.00456942	0.0278197
bta-miR-7857-5p	bta-mir-7857-1	MIMAT0030432	22	352.943	-2.72331	1.97521e-06	4.54297e-05
bta-miR-7857-3p	bta-mir-7857-2	MIMAT0040925	23	2.72685	-0.857241	0.746427	0.886932
bta-miR-7857-5p	bta-mir-7857-2	MIMAT0030432	22	396.142	-2.50304	7.70872e-06	0.000167969
bta-miR-7858	bta-mir-7858	MIMAT0030433	23	0.603162	-3.8013	0.335074	NA
bta-miR-7859	bta-mir-7859	MIMAT0030434	22	9.55289	0.602704	0.591827	0.816721
bta-miR-7860	bta-mir-7860	MIMAT0030439	21	22.5691	-0.165328	0.853584	0.913136
bta-miR-7861	bta-mir-7861	MIMAT0030441	23	7.38019	0.0883826	0.929731	0.964723
bta-miR-7862	bta-mir-7862	MIMAT0030442	21	1.41568	-0.343167	0.885042	NA
bta-miR-7863	bta-mir-7863	MIMAT0030445	21	0.072141	0.894007	0.826576	NA
bta-miR-7864	bta-mir-7864	MIMAT0030449	21	0.104272	0.894007	0.826576	NA
bta-miR-8549	bta-mir-8549	MIMAT0037488	17	2.47074	-0.871121	0.564855	0.796712
bta-miR-874	bta-mir-874	MIMAT0009378	22	7.07305	-0.984791	0.429146	0.691309
bta-miR-877	bta-mir-877	MIMAT0009381	20	1248.58	-0.619279	0.232551	0.519909
bta-miR-885	bta-mir-885	MIMAT0009382	22	126.759	2.70348	0.00119534	0.00970334
bta-miR-9-3p	bta-mir-9-1	MIMAT0012549	17	9.47513	-1.25563	0.265114	0.527679
bta-miR-9-3p	bta-mir-9-2	MIMAT0012549	17	9.47513	-1.25563	0.265114	0.527679
bta-miR-92a	bta-mir-92a-1	MIMAT0009383	22	3409.69	-0.856724	0.0202725	0.0987392
bta-miR-92a	bta-mir-92a-2	MIMAT0009383	22	3259.71	-0.840256	0.0236473	0.110832
bta-miR-92b	bta-mir-92b	MIMAT0009384	22	14.0956	1.15305	0.0764625	0.251234
bta-miR-93	bta-mir-93	MIMAT0003837	22	16521.4	-1.89412	2.02242e-09	1.0466e-07
bta-miR-935	bta-mir-935	MIMAT0009385	23	2.20583	0	1	1
bta-miR-95	bta-mir-95	MIMAT0009387	22	51.6444	-2.66101	1.59953e-05	0.000315336
bta-miR-96	bta-mir-96	MIMAT0009388	23	17.1046	-0.722371	0.360473	0.632355
bta-miR-98	bta-mir-98	MIMAT0003809	22	13901.6	0.183221	0.657873	0.856476
bta-miR-9851	bta-mir-9851	MIMAT0046371	21	1.89952	1.52818	0.474882	NA
bta-miR-99a-3p	bta-mir-99a	MIMAT0012533	19	32.5673	-0.962698	0.0633967	0.211663
bta-miR-99a-5p	bta-mir-99a	MIMAT0003537	21	2835.89	-0.318201	0.476026	0.730106
bta-miR-99b	bta-mir-99b	MIMAT0004345	22	346.461	-0.499763	0.245155	0.520896
