# Supplementary material for: Bovine milk-derived extracellular vesicles reduce oxidative stress and ferroptosis induced by Klebsiella pneumoniae in bovine mammary epithelial cells
Source: J Anim Sci Biotechnol. 2025 Feb 14;16:24. doi: 10.1186/s40104-025-01151-7 (PMC11827381; doi:10.1186/s40104-025-01151-7)
Supplement: Supplementary file 3 — Additional file 3: Table S3. Analysis of miRNAs in M-EVs vs. CM-EVs based on volcano maps. [file 40104_2025_1151_MOESM3_ESM.xlsx]

## Sheet: Sheet1
miRNA	precursor	Alias	Length	baseMean	log2FoldChange	pvalue	padj
bta-let-7a-3p	bta-let-7a-1	MIMAT0004330	21	13.3651	-1.05743	0.294579	0.410905
bta-let-7a-5p	bta-let-7a-1	MIMAT0003844	22	1.44826e+06	1.98854	1.86e-06	2.69e-05
bta-let-7a-5p	bta-let-7a-2	MIMAT0003844	22	1.44786e+06	1.98879	1.86e-06	2.69e-05
bta-let-7a-3p	bta-let-7a-3	MIMAT0004330	21	13.3651	-1.05743	0.294579	0.410905
bta-let-7a-5p	bta-let-7a-3	MIMAT0003844	22	1.44814e+06	1.98887	1.86e-06	2.69e-05
bta-let-7b	bta-let-7b	MIMAT0004331	22	1.11078e+06	1.77886	1.77e-06	2.69e-05
bta-let-7c	bta-let-7c	MIMAT0004332	22	168252	1.68417	0.000110881	0.000648129
bta-let-7d	bta-let-7d	MIMAT0003810	22	25818.3	1.62745	1.68e-05	0.000142527
bta-let-7e	bta-let-7e	MIMAT0004333	21	18511.4	1.59315	0.000164707	0.000888692
bta-let-7f	bta-let-7f-1	MIMAT0003519	22	404193	1.80979	1.84e-06	2.69e-05
bta-let-7f	bta-let-7f-2	MIMAT0003519	22	411692	1.79774	1.86e-06	2.69e-05
bta-let-7g	bta-let-7g	MIMAT0003838	22	170206	1.35559	0.000343878	0.00163738
bta-let-7i	bta-let-7i	MIMAT0003851	22	39497.8	0.475033	0.173322	0.276302
bta-miR-1	bta-mir-1-1	MIMAT0009214	22	6.08475	2.01784	0.0615462	0.127507
bta-miR-1	bta-mir-1-2	MIMAT0009214	22	6.08475	2.01784	0.0615462	0.127507
bta-miR-100	bta-mir-100	MIMAT0009215	22	6.58863	1.15885	0.262334	0.382213
bta-miR-101	bta-mir-101-1	MIMAT0003520	21	11.4995	2.43385	0.0095106	0.0255175
bta-miR-101	bta-mir-101-2	MIMAT0003520	21	13.0023	2.65526	0.00335056	0.0108949
bta-miR-10162-5p	bta-mir-10162	MIMAT0040909	23	5.17548	-1.94626	0.132735	0.231109
bta-miR-10164-3p	bta-mir-10164	MIMAT0040911	23	1.73206	-2.9465	0.250418	0.365939
bta-miR-10167-3p	bta-mir-10167	MIMAT0040914	21	8.39504	-0.524561	0.781826	0.858352
bta-miR-10171-3p	bta-mir-10171	MIMAT0040919	22	0.106272	0	1	NA
bta-miR-10172-3p	bta-mir-10172	MIMAT0040921	22	0.315118	-3.307	0.410764	NA
bta-miR-10173-5p	bta-mir-10173	MIMAT0040922	22	0.588732	-2.65033	0.478326	NA
bta-miR-10174-3p	bta-mir-10174	MIMAT0040928	24	1378.57	-0.0611955	0.881512	0.923288
bta-miR-23b-3p	bta-mir-10174	NA	NA	1378.57	-0.0611955	0.881512	0.923288
bta-miR-10175-5p	bta-mir-10175	MIMAT0040929	20	1.83527	-2.02742	0.33331	0.458115
bta-miR-10176-5p	bta-mir-10176	MIMAT0040931	21	4.4333	-6.6486	0.000283678	0.0013799
bta-miR-10179-5p	bta-mir-10179	MIMAT0040937	22	16.472	3.09328	0.000518857	0.00235888
bta-miR-10180-3p	bta-mir-10180	MIMAT0040938	20	2.04941	2.67354	0.164832	0.268879
bta-miR-10181-5p	bta-mir-10181	MIMAT0040939	21	1.17196	2.50166	0.354181	0.477756
bta-miR-10182-3p	bta-mir-10182	MIMAT0040941	22	0.345612	-3.35841	0.403284	NA
bta-miR-10182-5p	bta-mir-10182	MIMAT0040940	24	1.01185	0.365888	0.880684	0.923288
bta-miR-10183-5p	bta-mir-10183	MIMAT0040942	22	0.14142	0	1	NA
bta-miR-10225a	bta-mir-10225a	MIMAT0041126	21	0.417412	-3.35841	0.403284	NA
bta-miR-103	bta-mir-103-1	MIMAT0003521	23	5299.48	1.66566	2.98e-06	3.59e-05
bta-miR-103	bta-mir-103-2	MIMAT0003521	23	5301.06	1.66521	3e-06	3.59e-05
bta-miR-106a	bta-mir-106a	MIMAT0003784	22	3.16341	1.48122	0.442047	0.555102
bta-miR-106b	bta-mir-106b	MIMAT0009218	21	57.4195	1.34028	0.00705458	0.0202561
bta-miR-107	bta-mir-107	MIMAT0003785	22	969.519	0.284461	0.416953	0.540151
bta-miR-10a	bta-mir-10a	MIMAT0003786	23	72.8381	-8.86677	1.43e-14	7.82e-13
bta-miR-10b	bta-mir-10b	MIMAT0003839	23	2.34337	-0.75112	0.6928	0.791081
bta-miR-11971	bta-mir-11971	MIMAT0046336	20	333.431	-0.390565	0.502919	0.612738
bta-miR-11972	bta-mir-11972	MIMAT0046341	21	2.28051	-1.59609	0.41846	0.540151
bta-miR-11973	bta-mir-11973	MIMAT0046349	22	22.7677	-3.44408	4.02e-05	0.000290097
bta-miR-11974	bta-mir-11974	MIMAT0046353	24	0.14251	0	1	NA
bta-miR-11975	bta-mir-11975	MIMAT0046354	20	20.8151	-1.04337	0.168641	0.272764
bta-miR-11975	bta-mir-11976-1	MIMAT0046354	20	76.8468	0.828906	0.208431	0.317088
bta-miR-11976	bta-mir-11976-1	MIMAT0046357	21	76.8468	0.828906	0.208431	0.317088
bta-miR-11975	bta-mir-11976-2	MIMAT0046354	20	76.8468	0.828906	0.208431	0.317088
bta-miR-11976	bta-mir-11976-2	MIMAT0046357	21	76.8468	0.828906	0.208431	0.317088
bta-miR-11977	bta-mir-11977	MIMAT0046359	20	3.31484	-2.5159	0.0648318	0.132635
bta-miR-11978	bta-mir-11978	MIMAT0046364	22	1.24334	3.14548	0.238634	0.352919
bta-miR-11980	bta-mir-11980	MIMAT0046368	20	1845.28	-5.27067	2.09e-12	7.34e-11
bta-miR-11981	bta-mir-11981	MIMAT0046370	23	54.1117	2.32926	NA	NA
bta-miR-11982	bta-mir-11982	MIMAT0046372	23	0.492919	-2.90271	0.472382	NA
bta-miR-11984	bta-mir-11984	MIMAT0046378	23	2.83114	2.95953	0.125138	0.227625
bta-miR-11985	bta-mir-11985	MIMAT0046381	20	0.56072	2.23572	0.570807	NA
bta-miR-11986	bta-mir-11986	MIMAT0046385	21	0.650947	-0.185654	0.960519	NA
bta-miR-11986b	bta-mir-11986b	MIMAT0046621	22	627.528	1.33061	0.00430211	0.0135406
bta-miR-11986c	bta-mir-11986c	MIMAT0046638	22	0.522451	-3.65269	0.342051	NA
bta-miR-11987	bta-mir-11987	MIMAT0046387	21	210.596	-5.83993	1.6e-15	9.82e-14
bta-miR-11988	bta-mir-11988	MIMAT0046393	22	3.81427	-4.63997	0.0107482	0.028373
bta-miR-11989	bta-mir-11989	MIMAT0046628	23	1.80628	2.60347	0.243088	0.356287
bta-miR-11990	bta-mir-11990	MIMAT0046629	23	0.196405	0.160394	0.968423	NA
bta-miR-11991	bta-mir-11991	MIMAT0046631	21	4.40439	-1.00699	0.42796	0.545788
bta-miR-11992	bta-mir-11992	MIMAT0046632	24	1.58959	2.1393	0.372844	0.496114
bta-miR-11993	bta-mir-11993	MIMAT0046634	22	2.58238	2.7206	0.147341	0.246069
bta-miR-11994	bta-mir-11994	MIMAT0046647	22	4.54127	3.35443	0.0537916	0.113355
bta-miR-11996	bta-mir-11996	MIMAT0046649	22	0.2154	0	1	NA
bta-miR-11998	bta-mir-11998	MIMAT0046654	22	0.43742	1.85287	0.639455	NA
bta-miR-12001	bta-mir-12001	MIMAT0046660	22	0.548866	0.16039	0.968424	NA
bta-miR-12002a	bta-mir-12002a	MIMAT0046661	21	0.844992	2.39895	0.472622	0.587487
bta-miR-12005	bta-mir-12005-1	MIMAT0046666	22	12.1342	2.66828	0.0167373	0.0417159
bta-miR-12005	bta-mir-12005-2	MIMAT0046666	22	12.1342	2.66828	0.0167373	0.0417159
bta-miR-12007	bta-mir-12007	MIMAT0046668	22	1.96478	-2.37455	0.354007	0.477756
bta-miR-12010	bta-mir-12010	MIMAT0046678	23	2.81451	0.699803	0.635069	0.745978
bta-miR-12012	bta-mir-12012	MIMAT0046680	21	0.501785	1.27457	0.748712	NA
bta-miR-12014	bta-mir-12014	MIMAT0046689	22	0.0623023	-0.524558	0.897712	NA
bta-miR-12024	bta-mir-12024	MIMAT0046717	20	0.0707102	0	1	NA
bta-miR-12025	bta-mir-12025	MIMAT0046718	22	0.920647	-0.669277	0.830228	0.893951
bta-miR-12027	bta-mir-12027	MIMAT0046720	22	0.882999	-4.29489	0.237177	0.351824
bta-miR-12030	bta-mir-12030	MIMAT0046723	19	8.86502	4.20132	0.00451835	0.0139529
bta-miR-12033	bta-mir-12033	MIMAT0046726	23	0.709118	1.82992	0.563072	NA
bta-miR-12034	bta-mir-12034	MIMAT0046727	19	105.859	-3.64883	1.82e-06	2.69e-05
bta-miR-12037	bta-mir-12037	MIMAT0046732	20	0.14251	0	1	NA
bta-miR-12038	bta-mir-12038	MIMAT0046733	22	0.319672	-0.524558	0.897712	NA
bta-miR-12043	bta-mir-12043	MIMAT0046740	20	0.288564	1.27457	0.748711	NA
bta-miR-12046	bta-mir-12046	MIMAT0046748	20	0.0718001	0	1	NA
bta-miR-12048	bta-mir-12048	MIMAT0046751	23	3.53305	2.84734	0.108693	0.208964
bta-miR-12050	bta-mir-12050	MIMAT0046753	23	0.786623	-2.1438	0.534799	0.645175
bta-miR-12053	bta-mir-12053	MIMAT0046760	22	0.186907	0.672416	0.86701	NA
bta-miR-12056	bta-mir-12056	MIMAT0046763	21	0.2154	0	1	NA
bta-miR-12057	bta-mir-12057	MIMAT0046764	21	15.9023	-2.71935	0.00552289	0.0163358
bta-miR-12058	bta-mir-12058	MIMAT0046765	21	0.134443	0.233452	0.954004	NA
bta-miR-12059	bta-mir-12059	MIMAT0046766	21	0.0623023	-0.524558	0.897712	NA
bta-miR-12060	bta-mir-12060	MIMAT0046767	21	10.5221	-6.18461	6.95e-06	6.57e-05
bta-miR-12061	bta-mir-12061	MIMAT0046768	21	7.59833	2.89241	0.0223906	0.0544248
bta-miR-12064	bta-mir-12064	MIMAT0046771	21	1.93706	3.11354	0.0987747	0.193994
bta-miR-122	bta-mir-122	MIMAT0003849	22	23.6941	1.89744	0.0369802	0.0817894
bta-miR-1224	bta-mir-1224	MIMAT0009944	21	1.39337	-1.45477	0.45809	0.573781
bta-miR-1246	bta-mir-1246	MIMAT0024567	19	44870.6	-5.06492	1.14e-12	4.31e-11
bta-miR-1247-5p	bta-mir-1247	MIMAT0025549	22	0.172806	-2.65544	0.512405	NA
bta-miR-1249	bta-mir-1249	MIMAT0009976	22	1.13576	-4.6158	0.239899	0.353724
bta-miR-125a	bta-mir-125a	MIMAT0003538	23	1124.34	2.10901	2.42e-05	0.000185705
bta-miR-125b	bta-mir-125b-1	MIMAT0003539	22	1484.44	2.01675	0.00022615	0.00113306
bta-miR-125b	bta-mir-125b-2	MIMAT0003539	22	1482.73	2.01672	0.000223445	0.00113105
bta-miR-126-3p	bta-mir-126	MIMAT0003540	21	53.8777	1.70716	0.0127491	0.0324343
bta-miR-126-5p	bta-mir-126	MIMAT0004328	21	7.59225	0.829337	0.501839	0.612738
bta-miR-1260b	bta-mir-1260b	MIMAT0024568	18	90.075	0.399695	0.481039	0.594937
bta-miR-127	bta-mir-127	MIMAT0003787	22	16.2581	2.20229	0.0299388	0.0683718
bta-miR-1271	bta-mir-1271	MIMAT0009975	22	0.959307	0	1	1
bta-miR-1277	bta-mir-1277	MIMAT0024569	22	0.166574	0.451773	0.910808	NA
bta-miR-128	bta-mir-128-1	MIMAT0003541	21	184.438	-1.49805	0.00240214	0.00914304
bta-miR-128	bta-mir-128-2	MIMAT0003541	21	160.376	-1.60826	0.00115163	0.00467316
bta-miR-1287	bta-mir-1287	MIMAT0009971	22	0.86403	-4.37703	0.272235	0.39314
bta-miR-129	bta-mir-129-1	MIMAT0009220	22	6.9709	-2.04761	0.111079	0.208964
bta-miR-129-5p	bta-mir-129-1	MIMAT0009221	22	6.9709	-2.04761	0.111079	0.208964
bta-miR-129	bta-mir-129-2	MIMAT0009220	22	6.9709	-2.04761	0.111079	0.208964
bta-miR-129-5p	bta-mir-129-2	MIMAT0009221	22	6.9709	-2.04761	0.111079	0.208964
bta-miR-1296	bta-mir-1296	MIMAT0009964	22	4.82057	-3.51302	0.0877762	0.175196
bta-miR-1301	bta-mir-1301	MIMAT0009958	24	0.590218	-3.79529	0.343098	NA
bta-miR-1306	bta-mir-1306	MIMAT0009974	21	45.3377	2.24611	0.000344638	0.00163738
bta-miR-1307	bta-mir-1307	MIMAT0009969	22	405.581	0.775424	0.0359222	0.0801718
bta-miR-130a	bta-mir-130a	MIMAT0009223	22	142.303	-1.13984	0.0118213	0.0308738
bta-miR-130b	bta-mir-130b	MIMAT0009224	22	1692.42	-5.18966	3.05e-29	5e-27
bta-miR-132	bta-mir-132	MIMAT0003812	22	4.16445	-4.73309	0.0053254	0.0158471
bta-miR-1343-3p	bta-mir-1343	MIMAT0011840	20	7.21256	1.84358	0.127951	0.230125
bta-miR-1343-5p	bta-mir-1343	MIMAT0011839	22	5.61188	-1.43944	0.172768	0.276302
bta-miR-135a	bta-mir-135a-1	MIMAT0009228	23	5.67793	0.119796	0.915295	0.940188
bta-miR-135a	bta-mir-135a-2	MIMAT0009228	23	5.67793	0.119796	0.915295	0.940188
bta-miR-138	bta-mir-138-1	MIMAT0003813	23	8.1188	-7.35306	2.28e-05	0.000180124
bta-miR-138	bta-mir-138-2	MIMAT0003813	23	5.15735	-5.55795	0.000950746	0.00398988
bta-miR-1388-3p	bta-mir-1388	MIMAT0013591	22	2.06721	-2.18159	0.231079	0.3445
bta-miR-1388-5p	bta-mir-1388	MIMAT0013590	21	0.072141	-0.524558	0.897712	NA
bta-miR-139	bta-mir-139	MIMAT0003788	23	34.6177	0.165821	0.78915	0.862968
bta-miR-140	bta-mir-140	MIMAT0003789	22	85.4061	0.0568663	0.912145	0.940188
bta-miR-141	bta-mir-141	MIMAT0009232	22	10102.9	1.6539	9.14e-07	1.66e-05
bta-miR-142-3p	bta-mir-142	MIMAT0003791	22	72.9957	-7.33284	7.04e-14	3.46e-12
bta-miR-142-5p	bta-mir-142	MIMAT0003790	20	269.763	-7.65264	4.3e-27	5.28e-25
bta-miR-143	bta-mir-143	MIMAT0009233	22	174.804	-0.342417	0.537807	0.647214
bta-miR-145	bta-mir-145	MIMAT0003542	23	1.29047	-4.40631	0.139767	0.23664
bta-miR-1468	bta-mir-1468	MIMAT0013592	22	2.21172	3.02284	0.126098	0.227625
bta-miR-146a	bta-mir-146a	MIMAT0009236	24	7.02008	-7.29196	4.59e-06	4.89e-05
bta-miR-146b	bta-mir-146b	MIMAT0009235	24	106.096	-3.59834	4.15e-13	1.7e-11
bta-miR-147	bta-mir-147	MIMAT0009237	22	139.928	-5.95387	4.65e-26	4.57e-24
bta-miR-148a	bta-mir-148a	MIMAT0003522	22	244.539	1.39339	0.000390983	0.00181106
bta-miR-148b	bta-mir-148b	MIMAT0003814	22	13.3423	2.11453	0.0446699	0.0970484
bta-miR-149-5p	bta-mir-149	MIMAT0024570	23	52.4153	0.363838	0.439705	0.555001
bta-miR-150	bta-mir-150	MIMAT0003845	23	53.2482	-3.83648	4.42e-06	4.82e-05
bta-miR-151-3p	bta-mir-151	MIMAT0003524	21	1183.87	1.77005	0.000117228	0.000669289
bta-miR-151-5p	bta-mir-151	MIMAT0003523	21	50882.1	1.89793	3.07e-06	3.59e-05
bta-miR-152	bta-mir-152	MIMAT0009238	22	4.82283	1.18909	0.42361	0.541647
bta-miR-154b	bta-mir-154b	MIMAT0025547	23	0.277703	-0.524558	0.897712	NA
bta-miR-154c	bta-mir-154c	MIMAT0025542	22	0.216423	0.862328	0.829408	NA
bta-miR-155	bta-mir-155	MIMAT0009241	23	1340.87	0.667828	0.122657	0.225561
bta-miR-15a	bta-mir-15a	MIMAT0004334	21	251.989	-1.09791	0.0320713	0.0729028
bta-miR-15b	bta-mir-15b	MIMAT0003792	22	716.196	-1.24451	0.012607	0.0322398
bta-miR-16a	bta-mir-16a	MIMAT0009242	22	126569	1.26941	1.31e-05	0.000116607
bta-miR-16b	bta-mir-16b	MIMAT0003525	21	12871.3	0.456552	0.123291	0.22588
bta-miR-17-3p	bta-mir-17	MIMAT0003816	20	72.3199	1.51329	0.00109916	0.00457361
bta-miR-17-5p	bta-mir-17	MIMAT0003815	24	149.653	1.22933	0.00481043	0.0145798
bta-miR-1814c	bta-mir-1814c	MIMAT0011984	20	0.072141	-0.524558	0.897712	NA
bta-miR-181a	bta-mir-181a-1	MIMAT0003543	24	1296.81	2.08682	2.57e-06	3.32e-05
bta-miR-181a	bta-mir-181a-2	MIMAT0003543	24	1296.88	2.08703	2.57e-06	3.32e-05
bta-miR-181b	bta-mir-181b-1	MIMAT0003793	24	398.167	1.84789	7.42e-05	0.000463219
bta-miR-181b	bta-mir-181b-2	MIMAT0003793	24	424.448	1.80113	7.23e-05	0.000461313
bta-miR-181c	bta-mir-181c	MIMAT0003817	24	9.92244	-0.274976	0.813983	0.882265
bta-miR-181d	bta-mir-181d	MIMAT0009243	23	7.27774	-1.05333	0.438173	0.554492
bta-miR-182	bta-mir-182	MIMAT0009244	24	740.172	1.82252	0.000115301	0.000666031
bta-miR-183	bta-mir-183	MIMAT0009245	23	106.683	0.511141	0.394896	0.521179
bta-miR-1839	bta-mir-1839	MIMAT0009968	24	410.15	1.46515	0.000382787	0.00178999
bta-miR-184	bta-mir-184	MIMAT0009246	22	28.1297	0.656735	0.528941	0.63968
bta-miR-1842	bta-mir-1842	MIMAT0036969	21	10.0166	-0.77849	0.394423	0.521179
bta-miR-185	bta-mir-185	MIMAT0009247	22	2364.42	0.467569	0.117016	0.21846
bta-miR-186	bta-mir-186	MIMAT0003818	22	1033.6	0.668964	0.0408544	0.0899529
bta-miR-187	bta-mir-187	MIMAT0009248	22	6.26072	-3.29987	0.0341458	0.0765553
bta-miR-188	bta-mir-188	MIMAT0009249	22	5.51033	-0.854038	0.472383	0.587487
bta-miR-18a	bta-mir-18a	MIMAT0003526	22	25.7065	1.09839	0.1106	0.208964
bta-miR-18b	bta-mir-18b	MIMAT0003517	22	2.14625	2.47664	0.164049	0.268494
bta-miR-190a	bta-mir-190a	MIMAT0009251	22	9.49476	3.27624	0.00599942	0.017534
bta-miR-190b	bta-mir-190b	MIMAT0009252	21	1.34599	2.8132	0.292829	0.410798
bta-miR-191	bta-mir-191	MIMAT0003819	23	66572.5	1.04077	0.00405987	0.0129441
bta-miR-191b	bta-mir-191b	MIMAT0046738	22	4.2355	1.39936	0.437557	0.554492
bta-miR-192	bta-mir-192	MIMAT0003820	23	14.8786	-0.232254	0.749354	0.828678
bta-miR-193a-3p	bta-mir-193a	MIMAT0003795	22	0.780065	2.54869	0.448082	NA
bta-miR-193a-5p	bta-mir-193a	MIMAT0003794	22	2834	2.66417	3.36e-05	0.000246587
bta-miR-193b	bta-mir-193b	MIMAT0009253	24	0.2872	0	1	NA
bta-miR-194	bta-mir-194-1	MIMAT0009254	22	24.5046	0.263005	0.663792	0.768736
bta-miR-194	bta-mir-194-2	MIMAT0009254	22	25.0864	-0.288236	0.630931	0.742895
bta-miR-1949	bta-mir-1949	MIMAT0046755	23	1.65475	0.585447	0.792042	0.864206
bta-miR-194b	bta-mir-194b	MIMAT0046730	20	1.44227	2.87002	0.270847	0.392289
bta-miR-194b-3p	bta-mir-194b	MIMAT0040934	23	1.44227	2.87002	0.270847	0.392289
bta-miR-194b	bta-mir-194b-2	MIMAT0046730	20	0.0623023	-0.524558	0.897712	NA
bta-miR-195	bta-mir-195	MIMAT0004335	22	11.4302	1.32174	0.209145	0.317088
bta-miR-196a	bta-mir-196a-1	MIMAT0009255	22	1186.08	1.83832	0.117913	0.218937
bta-miR-196a	bta-mir-196a-2	MIMAT0009255	22	1588.17	1.94423	0.0983529	0.193941
bta-miR-196b	bta-mir-196b	MIMAT0009256	23	3.39967	0.836497	0.558875	0.670923
bta-miR-197	bta-mir-197	MIMAT0009257	22	7.95583	-0.200231	0.85058	0.907902
bta-miR-199a-3p	bta-mir-199a-1	MIMAT0003746	22	0.518418	-3.7953	0.343098	NA
bta-miR-199c	bta-mir-199a-1	MIMAT0011871	20	0.518418	-3.7953	0.343098	NA
bta-miR-199a-3p	bta-mir-199a-2	MIMAT0003746	22	0.518418	-3.7953	0.343098	NA
bta-miR-199c	bta-mir-199a-2	MIMAT0011871	20	0.518418	-3.7953	0.343098	NA
bta-miR-199a-3p	bta-mir-199b	MIMAT0003746	22	0.518418	-3.7953	0.343098	NA
bta-miR-199c	bta-mir-199b	MIMAT0011871	20	0.518418	-3.7953	0.343098	NA
bta-miR-199c	bta-mir-199c	MIMAT0011871	20	0.172806	-2.65544	0.512405	NA
bta-miR-19a	bta-mir-19a	MIMAT0004336	23	3.37776	-0.692768	0.710618	0.804787
bta-miR-19b	bta-mir-19b	MIMAT0004337	23	23.0912	1.69557	0.0266739	0.0623662
bta-miR-19b	bta-mir-19b-2	MIMAT0004337	23	23.3594	1.72433	0.0235769	0.057026
bta-miR-200a	bta-mir-200a	MIMAT0003822	23	2069.55	1.48525	1.37e-05	0.000119715
bta-miR-200b	bta-mir-200b	MIMAT0003842	21	1743.47	0.99915	0.00758998	0.0213328
bta-miR-200c	bta-mir-200c	MIMAT0003823	23	36501.5	2.13724	2.14e-05	0.000172465
bta-miR-204	bta-mir-204	MIMAT0004338	22	0.21213	0	1	NA
bta-miR-205	bta-mir-205	MIMAT0003545	22	16.0346	-4.38496	0.000472205	0.00216685
bta-miR-206	bta-mir-206	MIMAT0009260	22	0.637634	0	1	NA
bta-miR-20a	bta-mir-20a	MIMAT0003527	23	590.483	1.9811	6.03e-06	6.04e-05
bta-miR-20b	bta-mir-20b	MIMAT0003796	22	65.3906	0.851979	0.241803	0.355465
bta-miR-21-3p	bta-mir-21	MIMAT0003745	22	37.4006	-3.31951	5.52e-05	0.000366263
bta-miR-21-5p	bta-mir-21	MIMAT0003528	24	5148.7	-0.195522	0.618498	0.732573
bta-miR-210	bta-mir-210	MIMAT0003824	23	170.476	-0.214754	0.656793	0.765999
bta-miR-211	bta-mir-211	MIMAT0009263	21	0.601658	0	1	NA
bta-miR-215	bta-mir-215	MIMAT0003797	22	0.682719	1.85776	0.610618	NA
bta-miR-219	bta-mir-219-2	NA	NA	3.19744	-0.508699	0.755266	0.83147
bta-miR-22-3p	bta-mir-22	MIMAT0012536	21	458.491	0.644931	0.119738	0.22102
bta-miR-22-5p	bta-mir-22	MIMAT0003826	22	34.227	0.947638	0.145266	0.243432
bta-miR-221	bta-mir-221	MIMAT0003529	22	1141.92	-10.0772	1.44e-45	7.08e-43
bta-miR-222	bta-mir-222	MIMAT0003530	21	18.2546	-8.67945	8.55e-10	2.47e-08
bta-miR-223	bta-mir-223	MIMAT0009270	22	985.62	-9.03963	1.89e-34	4.64e-32
bta-miR-224	bta-mir-224	MIMAT0009271	23	26.3741	-0.238766	0.783181	0.858352
bta-miR-2284a	bta-mir-2284a	MIMAT0011906	20	4.40466	0.451624	0.729429	0.815349
bta-miR-2284aa	bta-mir-2284aa-1	MIMAT0025560	21	20.4663	-2.59869	0.00122209	0.00491842
bta-miR-2284aa	bta-mir-2284aa-2	MIMAT0025560	21	20.7944	-2.62943	0.000563822	0.0025167
bta-miR-2284aa	bta-mir-2284aa-3	MIMAT0025560	21	28.2778	-2.25173	0.00208353	0.00808092
bta-miR-2284aa	bta-mir-2284aa-4	MIMAT0025560	21	28.3008	-2.28455	0.00291699	0.0102995
bta-miR-2284ab	bta-mir-2284ab	MIMAT0030437	21	2230.02	-2.33456	0.000101077	0.000597939
bta-miR-2285by	bta-mir-2284ab	MIMAT0046645	22	2230.02	-2.33456	0.000101077	0.000597939
bta-miR-2284ac	bta-mir-2284ac	MIMAT0030447	22	0.531362	0	1	NA
bta-miR-2284b	bta-mir-2284b	MIMAT0011983	21	16.8888	0.360651	0.617839	0.732573
bta-miR-2284c	bta-mir-2284c	MIMAT0011926	20	0.638508	-1.39365	0.646354	NA
bta-miR-2284d	bta-mir-2284d	MIMAT0011836	22	2.44342	-1.4684	0.320966	0.443928
bta-miR-2284e	bta-mir-2284f	MIMAT0012080	20	0.282841	0	1	NA
bta-miR-2284f	bta-mir-2284f	MIMAT0011905	20	1.18989	2.21297	0.371099	0.495135
bta-miR-2284g	bta-mir-2284g	MIMAT0011847	20	0.585859	0.748633	0.824567	NA
bta-miR-2284h-5p	bta-mir-2284h	MIMAT0012019	21	5.71973	-0.376458	0.754434	0.83147
bta-miR-2284i	bta-mir-2284i	MIMAT0011792	21	8.71323	-4.99214	0.000669605	0.00290953
bta-miR-2284j	bta-mir-2284j	MIMAT0011827	20	37.9277	0.741831	0.159632	0.262139
bta-miR-2284k	bta-mir-2284k	MIMAT0011907	21	27.9049	0.231394	0.663837	0.768736
bta-miR-2284l	bta-mir-2284l	MIMAT0011824	20	0.334683	-1.25597	0.75414	NA
bta-miR-2284m	bta-mir-2284m	MIMAT0011976	20	33.4796	-1.13892	0.0478775	0.101327
bta-miR-2284n	bta-mir-2284n	MIMAT0011846	21	0.105039	-2.34781	0.563484	NA
bta-miR-2284o	bta-mir-2284o	MIMAT0012068	20	2.44377	-1.23368	0.389474	0.516842
bta-miR-2284p	bta-mir-2284p	MIMAT0011885	21	9.52305	-0.431495	0.604252	0.721868
bta-miR-2284r	bta-mir-2284r	MIMAT0012010	23	0.124605	0.160396	0.968423	NA
bta-miR-2284u	bta-mir-2284u	MIMAT0011895	21	2.74238	0.549539	0.726539	0.815349
bta-miR-2284v	bta-mir-2284v	MIMAT0011937	20	15.7645	-2.5659	0.00196888	0.00773376
bta-miR-2284w	bta-mir-2284w	MIMAT0017393	21	433.608	-7.05393	8.39e-22	6.87e-20
bta-miR-2284x	bta-mir-2284x	MIMAT0017395	21	13789.2	0.0450332	0.874897	0.923288
bta-miR-2284y	bta-mir-2284x	MIMAT0024579	21	13787.1	0.0451537	0.874541	0.923288
bta-miR-2285av	bta-mir-2284x	MIMAT0046347	20	13787.1	0.0451537	0.874541	0.923288
bta-miR-2284y	bta-mir-2284y-1	MIMAT0024579	21	157.548	-0.512487	0.132178	0.231109
bta-miR-2285av	bta-mir-2284y-1	MIMAT0046347	20	157.548	-0.512487	0.132178	0.231109
bta-miR-2284y	bta-mir-2284y-2	MIMAT0024579	21	158.592	-0.508688	0.137997	0.235266
bta-miR-2285av	bta-mir-2284y-2	MIMAT0046347	20	158.592	-0.508688	0.137997	0.235266
bta-miR-2284y	bta-mir-2284y-3	MIMAT0024579	21	162.69	-0.494955	0.149415	0.247306
bta-miR-2285av	bta-mir-2284y-3	MIMAT0046347	20	162.69	-0.494955	0.149415	0.247306
bta-miR-2284h-5p	bta-mir-2284y-4	MIMAT0012019	21	152.481	-0.447513	0.186211	0.291177
bta-miR-2284y	bta-mir-2284y-4	MIMAT0024579	21	152.481	-0.447513	0.186211	0.291177
bta-miR-2285av	bta-mir-2284y-4	MIMAT0046347	20	152.481	-0.447513	0.186211	0.291177
bta-miR-2284y	bta-mir-2284y-5	MIMAT0024579	21	158.592	-0.508688	0.137997	0.235266
bta-miR-2285av	bta-mir-2284y-5	MIMAT0046347	20	158.592	-0.508688	0.137997	0.235266
bta-miR-2284y	bta-mir-2284y-6	MIMAT0024579	21	157.477	-0.512482	0.132617	0.231109
bta-miR-2285av	bta-mir-2284y-6	MIMAT0046347	20	157.477	-0.512482	0.132617	0.231109
bta-miR-2284y	bta-mir-2284y-7	MIMAT0024579	21	157.548	-0.512487	0.132178	0.231109
bta-miR-2285av	bta-mir-2284y-7	MIMAT0046347	20	157.548	-0.512487	0.132178	0.231109
bta-miR-2284aa	bta-mir-2284z-1	MIMAT0025560	21	25.5836	-1.66252	0.00310453	0.0102995
bta-miR-2284z	bta-mir-2284z-1	MIMAT0025559	22	25.5836	-1.66252	0.00310453	0.0102995
bta-miR-2284aa	bta-mir-2284z-2	MIMAT0025560	21	25.5836	-1.66252	0.00310453	0.0102995
bta-miR-2284z	bta-mir-2284z-2	MIMAT0025559	22	25.5836	-1.66252	0.00310453	0.0102995
bta-miR-2284aa	bta-mir-2284z-3	MIMAT0025560	21	25.4881	-1.67072	0.00304461	0.0102995
bta-miR-2284z	bta-mir-2284z-3	MIMAT0025559	22	25.4881	-1.67072	0.00304461	0.0102995
bta-miR-2284aa	bta-mir-2284z-4	MIMAT0025560	21	25.5836	-1.66252	0.00310453	0.0102995
bta-miR-2284z	bta-mir-2284z-4	MIMAT0025559	22	25.5836	-1.66252	0.00310453	0.0102995
bta-miR-2284aa	bta-mir-2284z-5	MIMAT0025560	21	25.0699	-1.71754	0.0031563	0.0103316
bta-miR-2284z	bta-mir-2284z-5	MIMAT0025559	22	25.0699	-1.71754	0.0031563	0.0103316
bta-miR-2284aa	bta-mir-2284z-6	MIMAT0025560	21	25.4881	-1.67072	0.00304461	0.0102995
bta-miR-2284z	bta-mir-2284z-6	MIMAT0025559	22	25.4881	-1.67072	0.00304461	0.0102995
bta-miR-2284aa	bta-mir-2284z-7	MIMAT0025560	21	25.4163	-1.67102	0.00294064	0.0102995
bta-miR-2284z	bta-mir-2284z-7	MIMAT0025559	22	25.4163	-1.67102	0.00294064	0.0102995
bta-miR-2285aa	bta-mir-2285aa	MIMAT0030435	23	4.75656	0.960904	0.411865	0.536408
bta-miR-2285ac	bta-mir-2285ac	MIMAT0030440	22	0.989329	1.40807	0.6656	0.768964
bta-miR-2285ad	bta-mir-2285ad	MIMAT0030446	22	0.373814	1.65659	0.675878	NA
bta-miR-2285af	bta-mir-2285af-1	MIMAT0031057	21	0.317492	-0.524558	0.897712	NA
bta-miR-2285af	bta-mir-2285af-2	MIMAT0031057	21	0.484066	1.14481	0.746997	NA
bta-miR-2285ah-5p	bta-mir-2285ah	MIMAT0040945	22	0.287882	0.303174	0.940231	NA
bta-miR-2284ac	bta-mir-2285ai	MIMAT0030447	22	0.531362	0	1	NA
bta-miR-2285ai-5p	bta-mir-2285ai	NA	NA	0.531362	0	1	NA
bta-miR-2285aj-5p	bta-mir-2285aj	MIMAT0040947	22	91.8201	-1.72562	0.000176818	0.000943671
bta-miR-2285ak-5p	bta-mir-2285ak	MIMAT0040948	22	6.82712	-0.466199	0.642644	0.751282
bta-miR-2285ad	bta-mir-2285al	MIMAT0030446	22	0.373814	1.65659	0.675878	NA
bta-miR-2285al-5p	bta-mir-2285al	MIMAT0040949	21	1.68604	-3.94563	0.0685317	0.139046
bta-miR-2285am-5p	bta-mir-2285am	MIMAT0040950	21	7.54147	-5.38759	0.000185323	0.000957826
bta-miR-2285dc	bta-mir-2285am	MIMAT0046710	22	7.54147	-5.38759	0.000185323	0.000957826
bta-miR-2285f	bta-mir-2285am	MIMAT0024581	22	0.373814	1.65659	0.675878	NA
bta-miR-2285au	bta-mir-2285ao-1	MIMAT0046346	22	39.0814	-1.11031	0.025574	0.0606611
bta-miR-2285au	bta-mir-2285ao-3	MIMAT0046346	22	39.0814	-1.11031	0.025574	0.0606611
bta-miR-2285ap	bta-mir-2285ap	MIMAT0046362	22	0.373814	1.65659	0.675878	NA
bta-miR-2285at	bta-mir-2285at-1	MIMAT0046342	21	0.373814	1.65659	0.675878	NA
bta-miR-2285at	bta-mir-2285at-2	MIMAT0046342	21	0.373814	1.65659	0.675878	NA
bta-miR-2285at	bta-mir-2285at-3	MIMAT0046342	21	0.373814	1.65659	0.675878	NA
bta-miR-2285at	bta-mir-2285at-4	MIMAT0046342	21	0.373814	1.65659	0.675878	NA
bta-miR-2285au	bta-mir-2285au	MIMAT0046346	22	39.0814	-1.11031	0.025574	0.0606611
bta-miR-2285av	bta-mir-2285av	MIMAT0046347	20	107.253	-0.552545	0.135818	0.234812
bta-miR-2285b	bta-mir-2285b-1	MIMAT0011833	22	2.14795	-5.23468	0.0262885	0.061759
bta-miR-2285b	bta-mir-2285b-2	MIMAT0011833	22	2.14795	-5.23468	0.0262885	0.061759
bta-miR-2285ba	bta-mir-2285ba-1	MIMAT0046373	22	0.8066	2.09727	0.48881	0.601518
bta-miR-2285ba	bta-mir-2285ba-2	MIMAT0046373	22	0.8066	2.09727	0.48881	0.601518
bta-miR-2285bb	bta-mir-2285bb	MIMAT0046375	22	3.81456	1.60238	0.421393	0.540219
bta-miR-2285be	bta-mir-2285be	MIMAT0046380	22	0.186907	0.672416	0.86701	NA
bta-miR-2285bf	bta-mir-2285bf-1	MIMAT0046382	21	2.98009	-0.497217	0.712999	0.804787
bta-miR-2285bf	bta-mir-2285bf-2	MIMAT0046382	21	2.98009	-0.497217	0.712999	0.804787
bta-miR-2285bf	bta-mir-2285bf-3	MIMAT0046382	21	2.98009	-0.497217	0.712999	0.804787
bta-miR-2285bh	bta-mir-2285bh	MIMAT0046388	22	2.62633	-1.64119	0.280448	0.401458
bta-miR-2285bk	bta-mir-2285bk	MIMAT0046622	22	3.13241	1.78114	0.273285	0.393498
bta-miR-2285bn	bta-mir-2285bn	MIMAT0046625	22	7.72799	-0.92916	0.370009	0.495025
bta-miR-2285bo	bta-mir-2285bo	MIMAT0046627	21	11.6739	-0.374193	0.625454	0.738217
bta-miR-2285bp	bta-mir-2285bp	MIMAT0046633	22	0.283931	0	1	NA
bta-miR-2285bq	bta-mir-2285bq	MIMAT0046635	23	0.373814	1.65659	0.675878	NA
bta-miR-2285bs	bta-mir-2285bs	MIMAT0046637	22	0.644362	-0.524559	0.887682	NA
bta-miR-2285bt	bta-mir-2285bt	MIMAT0046639	22	4.35385	1.77155	0.228705	0.34236
bta-miR-2285bw	bta-mir-2285bw	MIMAT0046643	22	0.172806	-2.65544	0.512405	NA
bta-miR-2285by	bta-mir-2285by	MIMAT0046645	22	32.77	-2.45004	0.00605336	0.017587
bta-miR-2285bz	bta-mir-2285bz	MIMAT0046646	21	5.01236	-3.06925	0.0277919	0.0643672
bta-miR-2285cd	bta-mir-2285cd	MIMAT0046655	23	1.19657	0.189836	0.945108	0.966767
bta-miR-2285ce	bta-mir-2285ce	MIMAT0046657	23	0.373814	1.65659	0.675878	NA
bta-miR-2285cf	bta-mir-2285cf	MIMAT0046663	21	1.44393	0.477767	0.837809	0.896218
bta-miR-2285cj	bta-mir-2285cj	MIMAT0046674	22	7.45845	-1.19305	0.217873	0.327143
bta-miR-2285cl	bta-mir-2285cl	MIMAT0046681	20	2.39216	-0.256697	0.883269	0.923288
bta-miR-2285cp	bta-mir-2285cp	MIMAT0046687	22	0.907605	0.181831	0.951271	0.967821
bta-miR-2285cr	bta-mir-2285cr-1	MIMAT0046691	20	3.04373	4.19517	0.0160391	0.0403856
bta-miR-2285cr	bta-mir-2285cr-2	MIMAT0046691	20	4.14329	4.14114	0.0110385	0.0289835
bta-miR-2285cw	bta-mir-2285cw-1	MIMAT0046702	22	0.985136	0.434458	0.883799	0.923288
bta-miR-2285cw	bta-mir-2285cw-2	MIMAT0046702	22	0.522719	0.445326	0.899272	NA
bta-miR-2285cy	bta-mir-2285cy	MIMAT0046705	22	1.15701	-4.59535	0.125834	0.227625
bta-miR-2285da	bta-mir-2285da	MIMAT0046707	22	1.15701	-4.59535	0.125834	0.227625
bta-miR-2285db	bta-mir-2285db	MIMAT0046709	22	0.756668	-1.0967	0.693242	NA
bta-miR-2285am-5p	bta-mir-2285dc	MIMAT0040950	21	6.87542	-5.26367	0.000649322	0.00284658
bta-miR-2285dc	bta-mir-2285dc	MIMAT0046710	22	6.87542	-5.26367	0.000649322	0.00284658
bta-miR-2285dd	bta-mir-2285dd	MIMAT0046712	22	0.2154	0	1	NA
bta-miR-2285de	bta-mir-2285de	MIMAT0046713	22	0.667571	0.247825	0.932845	NA
bta-miR-2285dg	bta-mir-2285dg	MIMAT0046736	22	0.172806	-2.65544	0.512405	NA
bta-miR-2285dj	bta-mir-2285dj	MIMAT0046747	23	0.283931	0	1	NA
bta-miR-2285e	bta-mir-2285e-2	MIMAT0024580	22	0.328327	0.672412	0.86701	NA
bta-miR-2285f	bta-mir-2285f-1	MIMAT0024581	22	0.373814	1.65659	0.675878	NA
bta-miR-2285f	bta-mir-2285f-2	MIMAT0024581	22	0.373814	1.65659	0.675878	NA
bta-miR-2285i	bta-mir-2285i	MIMAT0024584	22	1.09125	-0.714191	0.821682	0.888647
bta-miR-2285j	bta-mir-2285j-1	MIMAT0024585	22	0.2154	0	1	NA
bta-miR-2285j	bta-mir-2285j-2	MIMAT0024585	22	0.2154	0	1	NA
bta-miR-2285k	bta-mir-2285k-1	MIMAT0024586	21	43.3247	-1.40028	0.00508877	0.0152353
bta-miR-2285k	bta-mir-2285k-2	MIMAT0024586	21	42.9586	-1.33409	0.0125731	0.0322398
bta-miR-2285k	bta-mir-2285k-3	MIMAT0024586	21	42.9586	-1.33409	0.0125731	0.0322398
bta-miR-2285k	bta-mir-2285k-4	MIMAT0024586	21	43.3247	-1.40028	0.00508877	0.0152353
bta-miR-2285k	bta-mir-2285k-5	MIMAT0024586	21	42.9586	-1.33409	0.0125731	0.0322398
bta-miR-2285l	bta-mir-2285l	MIMAT0024587	23	0.373814	1.65659	0.675878	NA
bta-miR-2285n	bta-mir-2285n-1	MIMAT0025531	22	0.373814	1.65659	0.675878	NA
bta-miR-2285n	bta-mir-2285n-2	MIMAT0025531	22	0.373814	1.65659	0.675878	NA
bta-miR-2285n	bta-mir-2285n-3	MIMAT0025531	22	0.373814	1.65659	0.675878	NA
bta-miR-2285n	bta-mir-2285n-4	MIMAT0025531	22	0.373814	1.65659	0.675878	NA
bta-miR-2285n	bta-mir-2285n-5	MIMAT0025531	22	0.373814	1.65659	0.675878	NA
bta-miR-2285n	bta-mir-2285n-6	MIMAT0025531	22	0.373814	1.65659	0.675878	NA
bta-miR-2285n	bta-mir-2285n-7	MIMAT0025531	22	0.373814	1.65659	0.675878	NA
bta-miR-2285r	bta-mir-2285r	MIMAT0025575	23	0.817913	-0.524559	0.87887	0.923288
bta-miR-2285t	bta-mir-2285t	MIMAT0025577	22	1335.7	1.60366	0.000260721	0.00129307
bta-miR-2285bg	bta-mir-2285u	MIMAT0046386	20	0.373814	1.65659	0.675878	NA
bta-miR-2285u	bta-mir-2285u	MIMAT0031094	20	0.373814	1.65659	0.675878	NA
bta-miR-2285v	bta-mir-2285v	MIMAT0025579	21	0.498582	-0.524558	0.896004	NA
bta-miR-2285f	bta-mir-2285z	MIMAT0024581	22	0.515234	1.65658	0.675878	NA
bta-miR-2289	bta-mir-2289	MIMAT0011796	20	0.581143	-1.66147	0.660043	NA
bta-miR-2295	bta-mir-2295	MIMAT0011803	21	1.2654	-4.39331	0.201454	0.311936
bta-miR-2299-3p	bta-mir-2299	MIMAT0011808	21	305.406	-0.0706217	0.880422	0.923288
bta-miR-2310	bta-mir-2310	MIMAT0011822	21	0.072141	-0.524558	0.897712	NA
bta-miR-2311	bta-mir-2311	MIMAT0011826	23	1.85327	2.3097	0.308743	0.428229
bta-miR-2313-3p	bta-mir-2313	MIMAT0011830	20	1.91574	-2.74427	0.171827	0.275709
bta-miR-2313-5p	bta-mir-2313	MIMAT0011829	22	0.597091	0.0358143	0.991409	NA
bta-miR-2316	bta-mir-2316	MIMAT0011837	23	0.521358	2.09823	0.59507	NA
bta-miR-2320-5p	bta-mir-2320	MIMAT0011844	23	2.09347	3.05862	0.152606	0.251441
bta-miR-2323	bta-mir-2323	MIMAT0011852	23	0.106272	0	1	NA
bta-miR-2324	bta-mir-2324	MIMAT0011853	23	0.104272	-0.524558	0.897712	NA
bta-miR-2328-3p	bta-mir-2328	MIMAT0011858	21	1.39765	-2.38143	0.342156	0.46537
bta-miR-2329-5p	bta-mir-2329-1	MIMAT0011860	22	0.363319	1.60073	0.686377	NA
bta-miR-2329-5p	bta-mir-2329-2	MIMAT0011860	22	0.363319	1.60073	0.686377	NA
bta-miR-2332	bta-mir-2332	MIMAT0011865	24	0.105039	-2.34781	0.563484	NA
bta-miR-2336	bta-mir-2336	MIMAT0011869	22	7.3144	1.62457	0.184086	0.290631
bta-miR-2339	bta-mir-2339	MIMAT0011873	20	1.58054	-1.64534	0.524499	0.635874
bta-miR-2342	bta-mir-2342	MIMAT0011877	21	1.47684	-2.0407	0.395927	0.521179
bta-miR-2346	bta-mir-2346	MIMAT0011881	22	8.00647	-1.92575	0.114941	0.215405
bta-miR-2348	bta-mir-2348	MIMAT0011883	21	0.525197	-3.8435	0.336831	NA
bta-miR-2354	bta-mir-2354	MIMAT0011890	21	0.0718001	0	1	NA
bta-miR-2357	bta-mir-2357	MIMAT0011894	24	0.0623023	-0.524558	0.897712	NA
bta-miR-2366	bta-mir-2366	MIMAT0011904	22	0.195315	0.160394	0.968423	NA
bta-miR-2370-3p	bta-mir-2370	MIMAT0011915	21	0.168575	-0.524558	0.897712	NA
bta-miR-2370-5p	bta-mir-2370	MIMAT0011914	22	1.5313	-1.61641	0.520659	0.632782
bta-miR-2373-3p	bta-mir-2373	MIMAT0011919	23	1.48138	-5.01345	0.10358	0.200227
bta-miR-2376	bta-mir-2376	MIMAT0011922	23	3.9995	3.77182	0.0183236	0.0452105
bta-miR-2378	bta-mir-2378	MIMAT0011924	21	3.32929	-1.82559	0.231538	0.3445
bta-miR-2382-5p	bta-mir-2382	MIMAT0011930	22	2.05552	0.567172	0.730659	0.815349
bta-miR-2387	bta-mir-2387	MIMAT0011939	22	90.9106	1.62827	0.0327566	0.0739197
bta-miR-2388-3p	bta-mir-2388	MIMAT0011941	21	1.91557	-4.25791	0.0766698	0.154282
bta-miR-2389	bta-mir-2389	MIMAT0011942	21	1.43981	1.02857	0.68455	0.787152
bta-miR-2396	bta-mir-2396	MIMAT0011949	22	0.124605	0.160396	0.968423	NA
bta-miR-2397-3p	bta-mir-2397	MIMAT0011952	22	12.4764	-0.027252	0.972129	0.984155
bta-miR-2397-5p	bta-mir-2397	MIMAT0011951	23	0.70614	-2.90991	0.419848	NA
bta-miR-2398	bta-mir-2398	MIMAT0011953	22	0.417087	1.77153	0.654457	NA
bta-miR-2399-5p	bta-mir-2399	MIMAT0011954	22	0.518418	-3.7953	0.343098	NA
bta-miR-23a	bta-mir-23a	MIMAT0003827	22	2679.52	-1.78527	6.53e-06	6.28e-05
bta-miR-23b-3p	bta-mir-23b	NA	NA	1146.88	-0.354205	0.397781	0.522221
bta-miR-24-3p	bta-mir-24-1	MIMAT0003840	22	2605.46	1.0366	0.00705437	0.0202561
bta-miR-24-3p	bta-mir-24-2	MIMAT0003840	22	2569.61	1.03975	0.00710061	0.0202698
bta-miR-2403	bta-mir-2403	MIMAT0011960	21	25.7497	-4.81165	1.28e-07	2.63e-06
bta-miR-2406	bta-mir-2406	MIMAT0011964	22	0.852902	-2.68947	0.43285	0.550594
bta-miR-2407	bta-mir-2407	MIMAT0011965	22	0.521358	2.09823	0.59507	NA
bta-miR-2408	bta-mir-2408	MIMAT0011966	21	0.359682	0.303172	0.940231	NA
bta-miR-2409	bta-mir-2409	MIMAT0011967	20	0.420157	-3.60588	0.368445	NA
bta-miR-2410	bta-mir-2410	MIMAT0011968	22	0.868262	1.49128	0.619181	0.732573
bta-miR-2411-3p	bta-mir-2411	MIMAT0011973	25	0.104272	-0.524558	0.897712	NA
bta-miR-2411-5p	bta-mir-2411	MIMAT0011972	24	2.44756	0.481536	0.808199	0.877933
bta-miR-2418	bta-mir-2418	MIMAT0011982	22	0.561369	2.21252	0.574869	NA
bta-miR-2419-3p	bta-mir-2419	MIMAT0011986	22	1.15751	-0.0632471	0.981342	0.991438
bta-miR-2419-5p	bta-mir-2419	MIMAT0011985	22	73.1798	1.96461	0.00568259	0.0167075
bta-miR-2426	bta-mir-2426	MIMAT0011996	21	10.0727	-2.1672	0.0365589	0.0812235
bta-miR-2427	bta-mir-2427	MIMAT0011997	21	0.106272	0	1	NA
bta-miR-2428	bta-mir-2428	MIMAT0011998	21	0.702325	-0.98122	0.784666	NA
bta-miR-2431-3p	bta-mir-2431	MIMAT0012002	23	1.31816	0.25624	0.911598	0.940188
bta-miR-2431-5p	bta-mir-2431	MIMAT0012001	22	8.58405	-1.26252	0.165428	0.268957
bta-miR-2432	bta-mir-2432	MIMAT0012004	22	0.144282	0.303177	0.940231	NA
bta-miR-2436-3p	bta-mir-2436	MIMAT0012009	22	0.0623023	-0.524558	0.897712	NA
bta-miR-2436-5p	bta-mir-2436	MIMAT0012008	22	2.16743	-2.27017	0.217764	0.327143
bta-miR-2438	bta-mir-2438	MIMAT0012012	23	0.2154	0	1	NA
bta-miR-2441	bta-mir-2441	MIMAT0012016	20	0.527663	-3.30699	0.410765	NA
bta-miR-2443	bta-mir-2443	MIMAT0012018	24	38.9813	2.20331	0.00016097	0.00087818
bta-miR-2446	bta-mir-2446	MIMAT0012023	23	1.19807	-3.61277	0.292655	0.410798
bta-miR-2447	bta-mir-2447	MIMAT0012024	22	11.109	-1.71478	0.110869	0.208964
bta-miR-2448-3p	bta-mir-2448	MIMAT0012026	22	145.642	-1.97661	0.000218896	0.00111956
bta-miR-2448-5p	bta-mir-2448	MIMAT0012025	22	0.072141	-0.524558	0.897712	NA
bta-miR-2449	bta-mir-2449	MIMAT0012027	20	0.14142	0	1	NA
bta-miR-2450a	bta-mir-2450a	MIMAT0012030	21	2.29386	-5.58512	0.0242177	0.0582886
bta-miR-2450c	bta-mir-2450c	MIMAT0012028	22	2.79647	-5.00841	0.0285664	0.0655425
bta-miR-2451	bta-mir-2451	MIMAT0012031	22	0.351499	-2.90271	0.472382	NA
bta-miR-2453	bta-mir-2453	MIMAT0012034	23	4.95424	1.4616	0.362597	0.486435
bta-miR-2454-5p	bta-mir-2454	MIMAT0012035	23	0.662359	-2.83547	0.434249	NA
bta-miR-2455	bta-mir-2455	MIMAT0012037	22	0.783282	-2.72952	0.495548	0.608285
bta-miR-2457	bta-mir-2457	MIMAT0012042	22	1.4082	-5.03478	0.102059	0.198067
bta-miR-2458	bta-mir-2458	MIMAT0012043	22	1.36934	-2.22176	0.407044	0.532956
bta-miR-2461-3p	bta-mir-2461	MIMAT0012048	22	4.47543	2.31086	0.16888	0.272764
bta-miR-2464-3p	bta-mir-2464	MIMAT0012052	21	0.216423	0.862328	0.829408	NA
bta-miR-2465	bta-mir-2465	MIMAT0012053	23	0.78409	0	1	1
bta-miR-2468	bta-mir-2468	MIMAT0012058	22	31.9003	-3.01514	4.85e-05	0.000326382
bta-miR-2474	bta-mir-2474	MIMAT0012065	22	2.4487	-5.0932	0.0280318	0.0646179
bta-miR-2483-3p	bta-mir-2483	MIMAT0012076	22	5.28859	-1.405	0.202027	0.311936
bta-miR-2483-5p	bta-mir-2483	MIMAT0012075	22	0.258707	0.672415	0.86701	NA
bta-miR-25	bta-mir-25	MIMAT0003853	22	457.397	-1.44876	0.00111564	0.0046032
bta-miR-26a	bta-mir-26a-1	MIMAT0003516	22	76251.3	1.81254	5.07e-06	5.21e-05
bta-miR-26a	bta-mir-26a-2	MIMAT0003516	22	76265.9	1.81236	5.09e-06	5.21e-05
bta-miR-26b	bta-mir-26b	MIMAT0003531	22	24798.4	1.60832	2.43e-06	3.31e-05
bta-miR-27a-3p	bta-mir-27a	MIMAT0003532	20	476.966	-2.90639	7.43e-10	2.28e-08
bta-miR-27a-5p	bta-mir-27a	MIMAT0012532	22	5.82709	0.0507335	0.964943	0.978899
bta-miR-27b	bta-mir-27b	MIMAT0003546	21	230.333	1.26	0.00194651	0.00770755
bta-miR-28	bta-mir-28	MIMAT0009272	22	164.244	1.99907	2.24e-06	3.14e-05
bta-miR-2887	bta-mir-2887-1	MIMAT0013845	20	183.123	-3.07263	6.69e-05	0.000431994
bta-miR-2887	bta-mir-2887-2	MIMAT0013845	20	183.123	-3.07263	6.69e-05	0.000431994
bta-miR-2904	bta-mir-2904-1	MIMAT0013862	19	189.6	-3.3146	1.26e-07	2.63e-06
bta-miR-2904	bta-mir-2904-2	MIMAT0013862	19	189.6	-3.3146	1.26e-07	2.63e-06
bta-miR-2904	bta-mir-2904-3	MIMAT0013862	19	189.6	-3.3146	1.26e-07	2.63e-06
bta-miR-296-3p	bta-mir-296	MIMAT0009273	22	1029.53	-3.89576	3.33e-12	1.09e-10
bta-miR-296-5p	bta-mir-296	MIMAT0026918	19	18.1354	1.55131	0.0589809	0.123233
bta-miR-299	bta-mir-299	MIMAT0009274	22	0.460347	-1.69365	0.676076	NA
bta-miR-29a	bta-mir-29a	MIMAT0003518	23	2198.71	0.921684	0.00384399	0.0123359
bta-miR-29b	bta-mir-29b-1	MIMAT0003828	23	665.521	1.44023	0.000747819	0.00319286
bta-miR-29b	bta-mir-29b-2	MIMAT0003828	23	666.5	1.44322	0.000725107	0.00312305
bta-miR-29c	bta-mir-29c	MIMAT0003829	22	1602.04	1.2676	4.77e-05	0.000325038
bta-miR-29d-5p	bta-mir-29c	MIMAT0026919	21	74.9787	0.0582484	0.90098	0.935425
bta-miR-29d-3p	bta-mir-29d	MIMAT0009275	22	8.37914	2.69887	0.00826593	0.022801
bta-miR-29d-5p	bta-mir-29d	MIMAT0026919	21	74.9787	0.0582484	0.90098	0.935425
bta-miR-29e	bta-mir-29e	MIMAT0009953	24	1.04799	3.13091	0.277786	0.398809
bta-miR-301a	bta-mir-301a	MIMAT0009276	25	1.27688	0	1	1
bta-miR-3065	bta-mir-3065	MIMAT0046741	23	0.567544	0.748764	0.851874	NA
bta-miR-30a-5p	bta-mir-30a	MIMAT0003841	24	80143.8	2.1177	3.94e-06	4.4e-05
bta-miR-30b-3p	bta-mir-30b	MIMAT0012534	21	272.961	1.6887	6.26e-06	6.15e-05
bta-miR-30b-5p	bta-mir-30b	MIMAT0003547	22	418.07	1.65757	0.00254511	0.0095393
bta-miR-30c	bta-mir-30c	MIMAT0003850	23	204.693	0.711511	0.0995904	0.194816
bta-miR-30d	bta-mir-30d	MIMAT0003533	24	22533.7	1.63164	0.000120577	0.000680496
bta-miR-30e-5p	bta-mir-30e	MIMAT0003799	24	5896.44	1.45165	2.76e-05	0.000205609
bta-miR-30f	bta-mir-30f	MIMAT0009282	24	1010.82	1.21838	0.0202482	0.0497093
bta-miR-31	bta-mir-31	MIMAT0003548	21	116.625	-0.208766	0.737934	0.819741
bta-miR-3141	bta-mir-3141	MIMAT0024573	18	1.95573	2.00021	0.340645	0.464602
bta-miR-32	bta-mir-32	MIMAT0009283	23	9.12519	-0.249118	0.797188	0.867892
bta-miR-320a	bta-mir-320a-1	MIMAT0003534	22	47690.7	1.07799	0.00210663	0.00808092
bta-miR-320a	bta-mir-320a-2	MIMAT0003534	22	47690.7	1.07799	0.00210663	0.00808092
bta-miR-320b	bta-mir-320b	MIMAT0011991	20	1.35458	-0.136208	0.947306	0.967
bta-miR-323	bta-mir-323	MIMAT0009284	22	0.249209	1.07982	0.786625	NA
bta-miR-324	bta-mir-324	MIMAT0009285	23	116.391	0.732055	0.0806145	0.161558
bta-miR-326	bta-mir-326	MIMAT0009286	20	71.6502	-4.90042	9.97e-09	2.58e-07
bta-miR-328	bta-mir-328	MIMAT0009287	22	25.1732	-1.62719	0.00854992	0.0234526
bta-miR-330	bta-mir-330	MIMAT0009290	23	0.832304	-0.938824	0.734042	0.817267
bta-miR-331-3p	bta-mir-331	MIMAT0004339	21	87.3693	-0.760266	0.0913766	0.180911
bta-miR-331-5p	bta-mir-331	MIMAT0026716	18	9.76711	-4.16592	0.00251094	0.00948364
bta-miR-335	bta-mir-335	MIMAT0009291	23	1540.72	1.76957	4.75e-05	0.000325038
bta-miR-338	bta-mir-338	MIMAT0009292	23	13.8986	0.88087	0.352178	0.477678
bta-miR-339a	bta-mir-339a	MIMAT0009293	22	928.045	-1.52347	0.00297996	0.0102995
bta-miR-339b	bta-mir-339a	MIMAT0012038	20	928.045	-1.52347	0.00297996	0.0102995
bta-miR-339b	bta-mir-339b	MIMAT0012038	20	718	-1.87683	0.000553949	0.00249531
bta-miR-33a	bta-mir-33a	MIMAT0009294	21	1.69556	2.13572	0.301792	0.419773
bta-miR-33b	bta-mir-33b	MIMAT0009295	20	1.09265	1.98107	0.441278	0.555102
bta-miR-340	bta-mir-340	MIMAT0009296	23	8.49116	-1.11367	0.287999	0.408693
bta-miR-342	bta-mir-342	MIMAT0003846	25	354.74	-1.72388	8.04e-06	7.45e-05
bta-miR-3431	bta-mir-3431	MIMAT0017394	22	6.13793	1.11858	0.41989	0.540151
bta-miR-3432a	bta-mir-3432a-1	MIMAT0017396	22	2166.63	0.605236	0.141208	0.238259
bta-miR-3432a	bta-mir-3432a-2	MIMAT0017396	22	2210.48	0.609602	0.138568	0.235423
bta-miR-3432b	bta-mir-3432b	MIMAT0036976	21	63.7238	1.3212	0.0469539	0.0998025
bta-miR-345-3p	bta-mir-345	MIMAT0012535	20	534.856	-0.44182	0.281352	0.40158
bta-miR-345-5p	bta-mir-345	MIMAT0003800	21	7.73713	-0.862349	0.477313	0.59182
bta-miR-346	bta-mir-346	MIMAT0009297	23	0.321265	0.303173	0.940231	NA
bta-miR-34a	bta-mir-34a	MIMAT0004340	22	1209.25	1.48785	0.000346817	0.00163738
bta-miR-3533	bta-mir-3533	MIMAT0036975	20	0.2154	0	1	NA
bta-miR-361	bta-mir-361	MIMAT0003830	22	800.009	-1.00137	0.00755406	0.0213328
bta-miR-3613a	bta-mir-3613a	MIMAT0024574	22	6.27505	1.94991	0.0885551	0.176035
bta-miR-362-3p	bta-mir-362	MIMAT0012548	21	0.423007	1.82489	0.6446	NA
bta-miR-362-5p	bta-mir-362	MIMAT0009298	24	128.62	2.34041	2.04e-05	0.000166565
bta-miR-363	bta-mir-363	MIMAT0003855	21	67.3673	1.14234	0.118164	0.218937
bta-miR-365-3p	bta-mir-365-1	MIMAT0004341	22	151.81	0.919579	0.177348	0.280897
bta-miR-365-5p	bta-mir-365-1	MIMAT0012539	23	0.746762	0	1	NA
bta-miR-365-3p	bta-mir-365-2	MIMAT0004341	22	151.81	0.919579	0.177348	0.280897
bta-miR-3660	bta-mir-3660	MIMAT0025555	21	5.48841	-6.98432	0.0748337	0.151207
bta-miR-369-5p	bta-mir-369	MIMAT0003801	20	1.42923	1.13858	0.615338	0.732573
bta-miR-374a	bta-mir-374a	MIMAT0004342	22	51.9215	1.84034	0.000826425	0.00349806
bta-miR-374b	bta-mir-374b	MIMAT0009302	22	40.6334	1.49863	0.00781266	0.0216724
bta-miR-374c	bta-mir-374c	MIMAT0046394	21	0.176983	0	1	NA
bta-miR-375	bta-mir-375	MIMAT0009303	23	8548.12	2.97078	7.3e-07	1.43e-05
bta-miR-376a	bta-mir-376a	MIMAT0009946	21	0.331189	1.47894	0.709457	NA
bta-miR-376b	bta-mir-376b	MIMAT0009945	22	0.134443	0.233452	0.954004	NA
bta-miR-376d	bta-mir-376d	MIMAT0010199	21	0.176413	0.529393	0.895398	NA
bta-miR-376e	bta-mir-376e	MIMAT0025543	22	0.0623023	-0.524558	0.897712	NA
bta-miR-378	bta-mir-378-1	MIMAT0009305	22	141.446	-2.23476	0.000100919	0.000597939
bta-miR-378	bta-mir-378-2	MIMAT0009305	22	228.298	-2.03677	1.49e-05	0.000128513
bta-miR-378b	bta-mir-378b	MIMAT0025535	22	3.52558	-2.06405	0.134025	0.23253
bta-miR-378c	bta-mir-378c	MIMAT0025551	21	20.3694	-2.73965	4.45e-05	0.000311799
bta-miR-378d	bta-mir-378d	MIMAT0036972	22	10.836	-3.72378	0.000148871	0.000821299
bta-miR-379	bta-mir-379	MIMAT0009306	21	1.9777	3.93719	0.0652545	0.132946
bta-miR-381	bta-mir-381	MIMAT0009307	22	1.29976	2.86607	0.335719	0.459159
bta-miR-382	bta-mir-382	MIMAT0009308	22	76.1206	2.83787	0.00340871	0.011011
bta-miR-3956	bta-mir-3956	MIMAT0025544	23	0.417087	1.77153	0.654457	NA
bta-miR-411a	bta-mir-411a	MIMAT0009312	22	74.4266	2.76923	0.00278457	0.0102995
bta-miR-411c-5p	bta-mir-411c	MIMAT0025545	22	0.520055	2.11489	0.592106	NA
bta-miR-421	bta-mir-421	MIMAT0009314	23	878.574	0.84174	0.00902642	0.0246221
bta-miR-423-3p	bta-mir-423	MIMAT0003831	24	72.7767	-1.14411	0.0105498	0.0279998
bta-miR-423-5p	bta-mir-423	MIMAT0012537	23	82941.9	-0.933953	0.0459329	0.0984849
bta-miR-424-3p	bta-mir-424	MIMAT0015304	21	5.06732	-0.367293	0.828265	0.893798
bta-miR-424-5p	bta-mir-424	MIMAT0013593	21	7.00095	-0.982223	0.4172	0.540151
bta-miR-425-3p	bta-mir-425	MIMAT0003833	22	620.73	-1.00131	0.00929852	0.0250969
bta-miR-425-5p	bta-mir-425	MIMAT0003832	22	310.932	0.0273127	0.93771	0.961202
bta-miR-4286	bta-mir-4286-1	MIMAT0024575	17	0.172806	-2.65544	0.512405	NA
bta-miR-4286	bta-mir-4286-2	MIMAT0024575	17	0.244606	-2.65544	0.512405	NA
bta-miR-429	bta-mir-429	MIMAT0009315	22	862.882	1.86688	2.65e-05	0.000200487
bta-miR-432	bta-mir-432	MIMAT0009317	23	23.277	3.03611	0.01781	0.0441652
bta-miR-4444	bta-mir-4444	MIMAT0036978	18	0.106272	0	1	NA
bta-miR-4449	bta-mir-4449	MIMAT0036973	22	0.567881	-2.73202	0.499829	NA
bta-miR-449a	bta-mir-449a	MIMAT0009320	22	1.04589	-1.09864	0.690417	0.790197
bta-miR-450a	bta-mir-450a-1	MIMAT0003834	22	2.70052	0.335163	0.836526	0.896218
bta-miR-450a	bta-mir-450a-2	MIMAT0003834	22	2.84412	0.335349	0.836762	0.896218
bta-miR-450b	bta-mir-450b	MIMAT0024576	22	0.345612	-3.35841	0.403284	NA
bta-miR-452	bta-mir-452	MIMAT0009324	22	9.7003	0.98244	0.500269	0.612549
bta-miR-454	bta-mir-454	MIMAT0009326	23	3.74764	-3.06513	0.0328197	0.0739197
bta-miR-455-3p	bta-mir-455	MIMAT0003836	22	9.43573	0	1	1
bta-miR-455-5p	bta-mir-455	MIMAT0003835	21	1.06761	0	1	1
bta-miR-4657	bta-mir-4657	MIMAT0036970	23	0.628453	-3.35841	0.403285	NA
bta-miR-484	bta-mir-484	MIMAT0003535	22	352.14	-3.98558	2.93e-16	2.05e-14
bta-miR-485	bta-mir-485	MIMAT0009328	23	1.78925	2.84076	0.331065	0.45661
bta-miR-486	bta-mir-486	MIMAT0009329	22	6.28884	-0.533165	0.682172	0.786259
bta-miR-487b	bta-mir-487b	MIMAT0003847	22	0.216423	0.862328	0.829408	NA
bta-miR-490	bta-mir-490	MIMAT0009331	22	0.427531	0	1	NA
bta-miR-491	bta-mir-491	MIMAT0009332	22	5.04782	0.369319	0.743011	0.823518
bta-miR-493	bta-mir-493	MIMAT0009333	22	1.90277	3.55385	0.197989	0.308611
bta-miR-494	bta-mir-494	MIMAT0009334	22	0.206584	0.801292	0.841474	NA
bta-miR-497	bta-mir-497	MIMAT0004343	22	3.76622	-2.47816	0.199986	0.310738
bta-miR-499	bta-mir-499	MIMAT0003536	21	51.1376	2.23987	0.000283849	0.0013799
bta-miR-500	bta-mir-500	MIMAT0009337	23	140.193	2.19633	2.76e-06	3.47e-05
bta-miR-502a	bta-mir-502a-1	MIMAT0009338	22	4.15042	-4.13262	0.0458842	0.0984849
bta-miR-502a	bta-mir-502a-2	MIMAT0009338	22	4.15042	-4.13262	0.0458842	0.0984849
bta-miR-502b	bta-mir-502b	MIMAT0009339	21	0.311511	1.3969	0.725141	NA
bta-miR-503-5p	bta-mir-503	MIMAT0025557	20	4.12277	-5.27638	0.00996521	0.0265919
bta-miR-504	bta-mir-504	MIMAT0009340	22	0.212545	0	1	NA
bta-miR-505	bta-mir-505	MIMAT0009341	22	17.753	-3.72344	9.01e-06	8.19e-05
bta-miR-532	bta-mir-532	MIMAT0003848	22	2789.22	1.18981	0.00114059	0.00466693
bta-miR-545-3p	bta-mir-545	MIMAT0003807	22	0.212545	0	1	NA
bta-miR-545-5p	bta-mir-545	MIMAT0003806	21	1.246	-0.294441	0.912903	0.940188
bta-miR-582	bta-mir-582	MIMAT0009351	23	0.318403	0	1	NA
bta-miR-592	bta-mir-592	MIMAT0009353	23	0.1436	0	1	NA
bta-miR-6119-3p	bta-mir-6119	MIMAT0024589	23	11.9598	-0.132956	0.901133	0.935425
bta-miR-6119-5p	bta-mir-6119	MIMAT0024588	23	23.6331	1.62639	0.00930273	0.0250969
bta-miR-6120-3p	bta-mir-6120	MIMAT0024591	22	121.449	1.50346	0.00478028	0.0145784
bta-miR-6123	bta-mir-6123	MIMAT0024596	21	10.6859	-2.94193	0.00191512	0.00764491
bta-miR-628	bta-mir-628	MIMAT0009356	22	4.03908	1.52813	0.289587	0.409761
bta-miR-6516	bta-mir-6516	MIMAT0030443	21	0.903052	2.91097	0.334023	0.458115
bta-miR-6517	bta-mir-6517	MIMAT0025528	23	44.2751	0.631558	0.283047	0.402829
bta-miR-6518	bta-mir-6518	MIMAT0025536	22	2.43461	-5.59097	0.0271485	0.063175
bta-miR-652	bta-mir-652	MIMAT0024578	21	625.39	0.542096	0.101926	0.198067
bta-miR-6520	bta-mir-6520	MIMAT0025538	21	46.7283	-0.796709	0.171343	0.275709
bta-miR-6522	bta-mir-6522	MIMAT0025540	22	153.824	2.45997	2.31e-05	0.000180124
bta-miR-6523a	bta-mir-6523a	MIMAT0025552	22	23.4038	-2.71302	1.85e-05	0.000153768
bta-miR-6524	bta-mir-6524	MIMAT0025553	21	6.58396	0.583668	0.663568	0.768736
bta-miR-6525	bta-mir-6525	MIMAT0025554	20	335.112	1.3176	0.0029697	0.0102995
bta-miR-6527	bta-mir-6527	MIMAT0025561	21	3.89185	-3.90511	0.0209655	0.0512141
bta-miR-6528	bta-mir-6528	MIMAT0025562	20	0.315118	-3.307	0.410764	NA
bta-miR-6529a	bta-mir-6529a	MIMAT0025565	21	1942.83	-3.28468	2.88e-13	1.29e-11
bta-miR-6533	bta-mir-6533	MIMAT0025569	21	1.20433	2.55578	0.410146	0.535589
bta-miR-6534	bta-mir-6534	MIMAT0025570	22	1.73217	0.923839	0.72978	0.815349
bta-miR-6535	bta-mir-6535	MIMAT0025571	22	7.57582	-1.66892	0.144333	0.242697
bta-miR-660	bta-mir-660	MIMAT0004344	22	10149.3	0.585719	0.0416179	0.0912249
bta-miR-664b	bta-mir-664b	MIMAT0030438	23	75.0424	1.48822	0.0147032	0.0372128
bta-miR-671	bta-mir-671	MIMAT0009365	23	87.2735	0.331152	0.470831	0.587487
bta-miR-6715	bta-mir-6715	MIMAT0046369	21	43.1627	3.30774	9.69e-05	0.000594782
bta-miR-6775	bta-mir-6775	MIMAT0046673	25	0.458916	-2.65544	0.512405	NA
bta-miR-7	bta-mir-7-1	MIMAT0003843	24	1614.9	1.32058	0.00438519	0.0136274
bta-miR-7	bta-mir-7-2	MIMAT0003843	24	1637.96	1.32516	0.0040867	0.0129456
bta-miR-7	bta-mir-7-3	MIMAT0003843	24	1613.6	1.32103	0.00433731	0.0135645
bta-miR-708	bta-mir-708	MIMAT0009367	23	1.36152	-3.45505	0.20924	0.317088
bta-miR-7180	bta-mir-7180	MIMAT0046626	24	0.360705	1.59472	0.68751	NA
bta-miR-744	bta-mir-744	MIMAT0009369	22	406.907	0.954344	0.046777	0.0998025
bta-miR-760-3p	bta-mir-760	MIMAT0022951	20	495.78	-1.02748	0.064252	0.131999
bta-miR-760-5p	bta-mir-760	MIMAT0009372	22	1.59563	2.80956	0.214738	0.324419
bta-miR-769	bta-mir-769	MIMAT0009376	22	57.9969	0.315163	0.572074	0.685093
bta-miR-7857-5p	bta-mir-7857-1	MIMAT0030432	22	352.943	-2.35184	4.36e-05	0.000310013
bta-miR-7857-3p	bta-mir-7857-2	MIMAT0040925	23	2.72685	-4.99316	0.0437836	0.0955455
bta-miR-7857-5p	bta-mir-7857-2	MIMAT0030432	22	396.142	-2.10613	0.00017924	0.000946308
bta-miR-7858	bta-mir-7858	MIMAT0030433	23	0.603162	0	1	NA
bta-miR-7859	bta-mir-7859	MIMAT0030434	22	9.55289	-0.0693978	0.952052	0.967821
bta-miR-7860	bta-mir-7860	MIMAT0030439	21	22.5691	-4.11394	8.62e-07	1.63e-05
bta-miR-7861	bta-mir-7861	MIMAT0030441	23	7.38019	1.80061	0.130058	0.231109
bta-miR-7862	bta-mir-7862	MIMAT0030442	21	1.41568	2.37594	0.362356	0.486435
bta-miR-7863	bta-mir-7863	MIMAT0030445	21	0.072141	-0.524558	0.897712	NA
bta-miR-7864	bta-mir-7864	MIMAT0030449	21	0.104272	-0.524558	0.897712	NA
bta-miR-8549	bta-mir-8549	MIMAT0037488	17	2.47074	2.84915	0.131519	0.231109
bta-miR-874	bta-mir-874	MIMAT0009378	22	7.07305	-3.44479	0.00459119	0.0140892
bta-miR-877	bta-mir-877	MIMAT0009381	20	1248.58	-0.549137	0.290605	0.41002
bta-miR-885	bta-mir-885	MIMAT0009382	22	126.759	1.20448	0.149592	0.247306
bta-miR-9-3p	bta-mir-9-1	MIMAT0012549	17	9.47513	-2.99972	0.00764677	0.0213328
bta-miR-9-3p	bta-mir-9-2	MIMAT0012549	17	9.47513	-2.99972	0.00764677	0.0213328
bta-miR-92a	bta-mir-92a-1	MIMAT0009383	22	3409.69	-2.07652	1.86e-08	4.57e-07
bta-miR-92a	bta-mir-92a-2	MIMAT0009383	22	3259.71	-2.13883	8.5e-09	2.32e-07
bta-miR-92b	bta-mir-92b	MIMAT0009384	22	14.0956	0.242043	0.719704	0.810492
bta-miR-93	bta-mir-93	MIMAT0003837	22	16521.4	-0.146792	0.642444	0.751282
bta-miR-935	bta-mir-935	MIMAT0009385	23	2.20583	-5.73931	0.0622138	0.128349
bta-miR-95	bta-mir-95	MIMAT0009387	22	51.6444	-0.269153	0.686399	0.787434
bta-miR-96	bta-mir-96	MIMAT0009388	23	17.1046	1.8043	0.0541001	0.113518
bta-miR-98	bta-mir-98	MIMAT0003809	22	13901.6	1.91392	3.8e-06	4.34e-05
bta-miR-9851	bta-mir-9851	MIMAT0046371	21	1.89952	0.822754	0.708073	0.804787
bta-miR-99a-3p	bta-mir-99a	MIMAT0012533	19	32.5673	0.465689	0.420239	0.540151
bta-miR-99a-5p	bta-mir-99a	MIMAT0003537	21	2835.89	1.70168	0.000146797	0.000819062
bta-miR-99b	bta-mir-99b	MIMAT0004345	22	346.461	1.7645	7.45e-05	0.000463219
