# Supplementary material for: Bovine milk-derived extracellular vesicles reduce oxidative stress and ferroptosis induced by Klebsiella pneumoniae in bovine mammary epithelial cells
Source: J Anim Sci Biotechnol. 2025 Feb 14;16:24. doi: 10.1186/s40104-025-01151-7 (PMC11827381; doi:10.1186/s40104-025-01151-7)
Supplement: Supplementary file 5 — Additional file 5: Table S5. KEGG top20 enrichment pathway analysis of M-EVs vs. C-EVs. [file 40104_2025_1151_MOESM5_ESM.xlsx]

## Sheet: Sheet1
ID	Description	GeneRatio	BgRatio	pvalue	p.adjust	qvalue	geneID	Count	query
bta04270	Vascular smooth muscle contraction	0.0151321	142/9750	0.00419638	0.0939989	0.0759766	ADCY5/MYLK/KCNMB3/KCNMB2/AGTR1/CALCRL/NPPC/PLA2G2C/PLA2G2F/PLA2G2D4/LOC112443425/PLA2G2D1/PLA2G5/PLA2G2A/PLA2G2A/LOC615045/PLA2G2E/ARHGEF11/NPR1/PRKACB/CYP4A11/CYP4A59/CYP4A22/EDN2/RAMP1/ADCY1/RAMP3/CALD1/BRAF/PPP1R12A/ADCY6/LOC101905399/KCNMB4/AVPR1A/MYL6/MYL6B/MYH9/ITPR2/CACNA1C/PLA2G6/ADM2/PLA2G12A/PRKACA/MAP2K2/GNA11/ADRA1B/ARHGEF12/GNAQ/NPR2/ADRA1A/MAP2K1/CALML4/ADCY4/PLCB2/PLA2G4B/PLA2G4E/P…	142	9384
bta04530	Tight junction	0.019075	180/9750	0.00780181	0.127635	0.103163	TIAM1/CLDN8/CLDN17/JAM2/LOC782966/HCLS1/DLG1/CLDN16/CLDN1/CLDN11/PRKCI/CLDN18/AMOTL2/IGSF5/RUNX1/CLDN14/ACTR3/MPP4/ARPC2/PRKAG3/TUBA4A/TUBA1D/CLDN12/LOC112443216/CDC42/F11R/LOC515418/CD1E/CD1B5/LOC507767/CD1B/LOC509005/LOC781726/CD1A/CD1D/LOC782367/LOC788175/LOC512286/ARHGEF2/RAB13/CGN/PRKAB2/RAP1A/PRKACB/PATJ/JUN/PRKAA2/CLDN19/CLDN12/CFTR/PRKAG2/ACTR3B/LOC100141266/TUBA1C/TUBA1A/TUBA1B/PRKAG1/CD…	179	9384
bta04926	Relaxin signaling pathway	0.0140665	132/9750	0.00618653	0.115482	0.0933406	ADCY5/GNB4/PIK3CA/PIK3CB/COL3A1/ATF2/CREB1/COL4A4/COL4A3/RXFP4/SHC1/CREB3L4/NRAS/GNAI3/GNG5/PRKACB/GNG12/INSL5/JUN/PIK3R3/GNGT1/GNG11/COL1A2/GNAI1/CREB5/ADCY1/CREB3L2/NOS3/ADCY6/LOC101905399/KRAS/GNB3/ATF4/MAPK12/MAPK11/NFKB1/MAPK10/MAPK9/PIK3R2/INSL3/PRKACA/RLN3/GNG14/LOC100847184/MAP2K7/CREB3L3/MAP2K2/GNA15/GNG7/SHC2/LOC104968964/CREB3/TGFBR1/SHC3/GNG10/MAP2K1/ADCY4/PLCB2/SOS2/GNG2/GNB5/SHC4/FO…	132	9384
bta04014	Ras signaling pathway	0.0263214	247/9750	6.95009e-05	0.0116761	0.00943749	TIAM1/PLA1A/PAK2/GNB4/PIK3CA/PLD1/RASA2/PIK3CB/MRAS/ETS2/RAB5A/RALB/CDC42/PLA2G2C/PLA2G2F/PLA2G2D4/LOC112443425/PLA2G2D1/PLA2G5/PLA2G2A/PLA2G2A/LOC615045/PLA2G2E/EPHA2/NTRK1/EFNA1/EFNA3/EFNA4/SHC1/NGF/NRAS/RAP1A/CSF1/GNG5/PRKACB/GNG12/PIK3R3/GNGT1/GNG11/RAPGEF5/HGF/MET/RALA/LOC100300510/LOC509513/KITLG/LOC101905399/RAP1B/TBK1/RAB5B/IGF1/RAC2/KRAS/GRIN2B/GNB3/NTF3/FGF6/FGF23/PLA2G6/PDGFB/EGF/PLA2G…	247	9384
bta04015	Rap1 signaling pathway	0.0230179	216/9750	0.000234344	0.0262466	0.0212143	TIAM1/ADCY5/PIK3CA/PRKCI/P2RY1/PFN2/PIK3CB/MRAS/ITGB2/RAPGEF4/RALB/CDC42/RAP1GAP/EPHA2/EFNA1/EFNA3/EFNA4/NGF/NRAS/MAGI3/RAP1A/CSF1/GNAI3/VAV3/LPAR3/PIK3R3/FARP2/KRIT1/RAPGEF5/HGF/GNAI1/MAGI2/MET/DOCK4/ADCY1/RALA/BRAF/LOC100300510/LOC509513/KITLG/ADCY6/RAPGEF3/LOC101905399/RAP1B/IGF1/RAC2/KRAS/GRIN2B/LPAR5/FGF6/FGF23/PDGFB/MAPK12/MAPK11/EGF/PDGFRA/KIT/KDR/FGF5/FGFR3/FLT4/LPAR2/PIK3R2/F2RL3/LOC1008…	216	9384
bta00230	Purine metabolism	0.0141731	133/9750	0.00595111	0.115482	0.0933406	GART/ADCY5/GMPS/NUDT16/PDE9A/PDE1A/PDE11A/ATIC/PDE6D/AK2/ADCY10/NPR1/PRUNE1/AMPD1/AMPD2/UOX/AK5/PDE4B/AK4/PGM1/LOC510369/NT5C1A/PRPS1L1/PDE1C/ADCY1/IMPDH1/LOC104968435/PDE1B/ADCY6/PDE3A/PDE6H/GUCY2C/ADA2/ADSL/PDE5A/PAPSS1/PGM2/PPAT/PAICS/DCK/NUDT9/PDE6B/GUK1/PDE4C/PDE4A/PDE6A/AK3/GDA/NPR2/ENTPD4/NUDT2/ALLC/HDDC2/AK9/NT5E/ENPP3/ENPP1/PDE7B/PDE10A/PDE8B/ADCY4/GMPR2/PNP/LOC790312/ENTPD5/DGUOK/XDH/NT…	133	9384
bta05205	Proteoglycans in cancer	0.0217391	205/9750	0.00330569	0.0884509	0.0714923	TIAM1/HCLS1/ITGB5/PIK3CA/PIK3CB/MRAS/ITGAV/MIR10B/HOXD10/FZD7/FZD5/ERBB4/FN1/WNT6/WNT10A/IHH/SLC9A1/WNT4/CDC42/HSPG2/NRAS/WNT2B/VAV3/PRKACB/PIK3R3/TWIST2/GPC1/FZD1/COL1A2/TWIST1/HGF/WNT2/MET/CAV1/CAV2/CAMK2B/WNT16/SMO/BRAF/SHH/PPP1R12A/LUM/DCN/ITGA5/EIF4B/WNT1/WNT10B/LOC101905399/FRS2/MDM2/ERBB3/CD63/IGF1/TIMP3/ITPR2/KRAS/NANOG/PTPN6/WNT5B/WNT7B/MAPK12/MAPK11/CAMK2D/ANK2/KDR/HPSE/WNT3A/WNT9A/PIK3…	204	9384
bta04974	Protein digestion and absorption	0.0137468	129/9750	0.00694998	0.122905	0.0993404	COL8A1/MME/CPA3/CPB1/ATP1B3/COL18A1/COL6A1/COL6A2/COL6A6/COL6A5/COL5A2/COL3A1/DPP4/COL4A4/COL4A3/COL16A1/CELA3B/ATP1A4/ATP1A2/ATP1A1/COL11A1/COL24A1/COL9A2/COL8A2/KCNJ13/COL6A3/COL1A2/COL28A1/CPA1/PRSS1/PRSS1/PRSS2/COL2A1/SLC38A2/COL25A1/COL5A3/COL23A1/SLC36A3/SLC36A2/SLC36A1/SLC1A1/COL15A1/COL27A1/COL19A1/COL9A1/COL12A1/COL10A1/SLC16A10/SLC7A8/SLC7A7/SLC8A3/SLC8A1/SLC3A1/COL5A1/CPB2/SLC15A1/COL4…	129	9384
bta04072	Phospholipase D signaling pathway	0.0164109	154/9750	0.0026324	0.0884487	0.0714905	ADCY5/DGKG/PIK3CA/PLD1/AGTR1/PIK3CB/MRAS/AGPAT3/RAPGEF4/RALB/CXCR2/CXCR1/FCER1G/FCER1A/SHC1/PIP5K1A/NRAS/LPAR3/PTGFR/PLPP3/PIK3R3/DGKD/DGKB/GRM3/PIK3CG/ADCY1/RALA/GRM8/DGKI/RHEB/KITLG/ADCY6/RAPGEF3/LOC101905399/AVPR1A/DGKA/CYTH4/KRAS/LPAR5/PDGFB/EGF/PDGFRA/KIT/CXCL8/DGKQ/GRM6/ARF1/LPAR2/PIK3R2/DNM2/LOC100847184/INSR/LOC101905992/MAP2K2/PIP5K1C/PLPP2/SHC2/PDGFRB/PIP5K1B/PTK2B/SYK/SHC3/LPAR1/FYN/GR…	154	9384
bta04080	Neuroactive ligand-receptor interaction	0.0416667	392/9750	3.79022e-06	0.00127351	0.00102934	GRIK1/HTR1F/GABRR3/DRD3/GPR156/UTS2B/SST/KNG1/GHSR/P2RY1/P2RY13/P2RY14/AGTR1/PAQR9/CALCRL/CHRNA1/GCG/LYPD6/LYPD6B/LOC523484/SCTR/PTH2R/HTR2B/LOC100848851/CHRND/CHRNG/HCRTR1/OPRD1/PTAFR/CNR2/HTR1D/HTR6/PAQR6/RXFP4/CHRNB2/TSHB/ADORA3/S1PR1/LPAR3/PTGFR/PTGER3/INSL5/LEPR/EDN2/GRIK3/PRLH/P2RY8/GPR35/CALCR/TAC1/GRM3/NPSR1/ADCYAP1R1/GHRHR/CRHR2/NPVF/NPY/GRM8/LEP/CHRM2/PRSS1/PRSS1/PRSS2/HTR5A/VIPR2/NTS/N…	391	9384
bta04010	MAPK signaling pathway	0.0317562	300/9750	0.000738342	0.0354404	0.0286455	PAK2/IL1RAP/MAP3K13/MECOM/RASA2/MRAS/MAP3K2/ATF2/MAP3K20/CACNB4/ERBB4/MAP3K6/RPS6KA1/STMN1/CDC42/EPHA2/HSPA6/NTRK1/EFNA1/EFNA3/EFNA4/NGF/NRAS/RAP1A/CSF1/PRKACB/GNG12/GADD45A/JUN/MKNK1/ARTN/CACNA2D1/HGF/MET/BRAF/KITLG/DUSP6/MAP3K12/NR4A1/CACNB3/IRAK4/LOC101905399/PTPRR/RAP1B/DDIT3/ERBB3/IGF1/CACNG2/RAC2/KRAS/DUSP16/TNFRSF1A/NTF3/FGF6/FGF23/CACNA2D4/CACNA1C/PDGFB/TAB1/ATF4/CACNA1I/MAPK12/MAPK11/MAP…	298	9384
bta05226	Gastric cancer	0.0164109	154/9750	0.0026324	0.0884487	0.0714905	GSK3B/DVL3/PIK3CA/TERC/PIK3CB/FZD7/FZD5/WNT6/WNT10A/E2F2/WNT4/RXRG/SHC1/REG4/NRAS/WNT2B/GADD45A/PIK3R3/FZD1/LOC100296627/ABCB1/HGF/WNT2/MET/WNT16/BRAF/SHH/WNT1/WNT10B/LOC101905399/CDK2/KRAS/CDKN1B/LRP6/FGF6/FGF23/WNT5B/WNT7B/EGF/LEF1/FGF5/WNT3A/WNT9A/PIK3R2/LOC100847184/MAP2K2/GADD45B/SHC2/FGF22/APC2/TCF7/WNT8A/CTNNA1/FGF1/CSNK1A1/FZD3/CDKN2B/TGFBR1/FGF17/GADD45G/SHC3/APC/POLK/MAP2K1/SMAD3/SOS2/F…	154	9384
bta04510	Focal adhesion	0.0216326	204/9750	0.00342221	0.0884509	0.0714923	GSK3B/MYLK/ITGB5/PAK2/PIK3CA/PIK3CB/COL6A1/COL6A2/COL6A6/COL6A5/ITGAV/ITGA4/ITGA6/ITGB6/FN1/COL4A4/COL4A3/CDC42/THBS3/SHC1/PIP5K1A/ITGA10/RAP1A/VAV3/JUN/PIK3R3/COL9A2/COL6A3/COL1A2/ITGB8/HGF/RELN/LAMB1/MET/CAV1/CAV2/MYL7/BRAF/ZYX/PPP1R12A/ITGA5/ITGB7/COL2A1/LOC101905399/RAP1B/ITGA7/IGF1/RAC2/EMP1/VWF/CCND2/PDGFB/PARVB/PARVG/EGF/SPP1/IBSP/PDGFRA/KDR/MAPK10/FLT4/MAPK9/COMP/PIK3R2/LOC100847184/VAV1/…	203	9384
bta04915	Estrogen signaling pathway	0.0148124	139/9750	0.00471482	0.0990113	0.0800279	ADCY5/PIK3CA/PIK3CB/TFF1/KCNJ6/ATF2/KCNJ3/CREB1/HSPA6/KCNJ9/SHC1/CREB3L4/NRAS/GNAI3/PRKACB/JUN/PIK3R3/GNAI1/CREB5/ADCY1/CREB3L2/NOS3/SP1/KRT18/ADCY6/LOC101905399/HSP90B1/ITPR2/KRAS/FKBP4/ATF4/PIK3R2/PRKACA/LOC100847184/CREB3L3/MAP2K2/SHC2/HBEGF/GNAQ/CREB3/GABBR2/SHC3/GRM1/ESR1/OPRM1/MAP2K1/CALML4/ADCY4/PLCB2/SOS2/SHC4/ESR2/FOS/CALM1/TGFA/SOS1/CALM2/POMC/ADCY3/NCOA1/GREB1/PLCB1/PLCB4/LOC104973792/…	139	9384
bta04144	Endocytosis	0.0263214	249/9750	0.00387991	0.0931179	0.0752644	CHMP2B/CBLB/SNX4/TFRC/ACAP2/AP2M1/PLD1/PRKCI/GRK7/RAB5A/BIN1/WIPF1/STAM2/KIF5C/CXCR4/ACTR3/CXCR2/CXCR1/ARPC2/LDLRAP1/ASAP3/CDC42/CAPZB/HSPA6/PIP5K1A/VPS45/CAPZA1/SH3GLB1/DNAJC6/ZFYVE9/EPS15/SMAP2/AGAP1/CAPZA2/CAV1/CAV2/WIPF3/AMPH/WASL/ARF5/AGAP3/ACTR3B/EEA1/ARF3/MDM2/AGAP2/KIF5A/RNF41/RAB5B/WASHC3/WASHC4/IL2RB/LOC510185/CYTH4/CAPZA3/WASHC1/IQSEC3/ARFGAP3/ARAP2/PDGFRA/GRK4/FGFR3/RUFY1/ARF1/MVB12A/…	247	9384
bta04062	Chemokine signaling pathway	0.0203538	191/9750	0.000622699	0.0354404	0.0286455	TIAM1/GSK3B/ADCY5/GNB4/PIK3CA/GRK7/PIK3CB/CXCR4/STAT1/CXCR2/CXCR1/CCL20/FGR/CDC42/SHC1/NRAS/RAP1A/GNAI3/VAV3/GNG5/PRKACB/GNG12/PIK3R3/GNGT1/GNG11/GNAI1/PIK3CG/ELMO1/ADCY1/BRAF/ADCY6/LOC101905399/RAP1B/STAT2/RAC2/KRAS/GNB3/NFKB1/CXCL8/CXCL5/PPBP/PF4/CXCL2/CXCL3/GRO1/CXCL9/CXCL10/CXCL11/CXCL13/GRK4/PIK3R2/JAK3/PRKACA/GNG14/LOC100847184/CCL25/VAV1/GNG7/LOC789148/GRK6/SHC2/CXCL14/ITK/LOC104968964/JAK…	191	9384
bta04024	cAMP signaling pathway	0.0266411	251/9750	0.000656767	0.0354404	0.0286455	TIAM1/HTR1F/POPDC2/ADCY5/SST/PIK3CA/GHSR/PLD1/SUCNR1/ATP1B3/PIK3CB/RAPGEF4/GCG/CREB1/SLC9A1/HTR1D/HTR6/ADCY10/ATP1A4/ATP1A2/CREB3L4/NPR1/ATP1A1/TSHB/RAP1A/GNAI3/VAV3/PRKACB/PTGER3/PDE4B/JUN/PIK3R3/EDN2/GNAI1/CFTR/ADCYAP1R1/CRHR2/CREB5/NPY/ADCY1/CAMK2B/GLI3/CHRM2/CREB3L2/BRAF/VIPR2/PPP1R12A/ATP2B1/ADCY6/RAPGEF3/LOC101905399/RAP1B/GLI1/RAC2/PDE3A/GRIN2B/CACNA1C/EP300/PPARA/NPY1R/CAMK2D/NFKB1/CNGA1/…	250	9384
bta04020	Calcium signaling pathway	0.0280264	264/9750	0.000413036	0.034695	0.0280429	MYLK/AGTR1/PDE1A/CXCR4/LOC523484/ERBB4/PLCD4/HTR2B/PTAFR/HTR6/CASQ1/NTRK1/CASQ2/NGF/MCOLN3/MCOLN2/PRKACB/PTGFR/PTGER3/HGF/MET/PDE1C/ADCY1/CAMK2B/CHRM2/LOC100300510/LOC509513/NOS3/HTR5A/ATP2B1/PDE1B/AVPR1A/ERBB3/ITPR2/PLCZ1/GRIN2B/FGF6/FGF23/CACNA1C/PDGFB/CACNA1I/C6H4orf3/CAMK2D/EGF/TACR3/PPP3CA/CCKAR/STIM2/PDGFRA/KDR/FGF5/DRD5/CD38/FGFR3/FLT4/PTGER1/PRKACA/CACNA1A/MCOLN1/TBXA2R/GNA15/GNA11/FGFR4/…	263	9384
bta05224	Breast cancer	0.0160912	151/9750	0.00295806	0.0884509	0.0714923	GSK3B/HES1/DVL3/PIK3CA/PIK3CB/FZD7/FZD5/WNT6/WNT10A/E2F2/WNT4/SHC1/NOTCH2/NRAS/WNT2B/GADD45A/JUN/PIK3R3/HEYL/FZD1/CDK6/WNT2/WNT16/BRAF/SP1/WNT1/WNT10B/LOC101905399/CDK4/IGF1/KRAS/LRP6/FGF6/FGF23/WNT5B/WNT7B/EGF/LEF1/KIT/FGF5/FLT4/WNT3A/WNT9A/PIK3R2/NOTCH3/LOC100847184/MAP2K2/GADD45B/SHC2/FGF22/APC2/TCF7/WNT8A/FGF1/CSNK1A1/FZD3/FGF17/GADD45G/SHC3/HEY2/ESR1/DLL1/APC/POLK/MAP2K1/DLL4/SOS2/FGF7/SHC4/…	151	9384
bta04360	Axon guidance	0.0192882	181/9750	0.000919879	0.0386349	0.0312275	ROBO2/ROBO1/EPHA3/EPHA6/BOC/GSK3B/SEMA5B/PAK2/EPHB3/PIK3CA/TRPC1/PIK3CB/NCK1/EPHB1/RYK/CXCR4/BMPR2/EPHB2/EPHA8/WNT4/CDC42/EPHA2/SEMA4A/EFNA1/EFNA3/EFNA4/SEMA6C/NRAS/LRIG2/GNAI3/NTNG1/PIK3R3/NGEF/SEMA3D/SEMA3A/SEMA3E/SEMA3C/GNAI1/MET/CAMK2B/LRRC4/SMO/PLXNA4/EPHB6/EPHA1/CDK5/SHH/PLXNC1/RND1/SRGAP1/NTN4/RAC2/KRAS/WNT5B/PLXNB2/CAMK2D/PPP3CA/UNC5C/BMPR1B/SLIT2/EPHA5/ABLIM2/PIK3R2/LOC100847184/SEMA6B/S…	181	9384
